# Supplementary material for: Quantitative trait locus mapping for important yield traits of a sorghum-sudangrass hybrid using a high-density single nucleotide polymorphism map
Source: Front Plant Sci. 2022 Dec 20;13:1098605. doi: 10.3389/fpls.2022.1098605 (PMC9808045; doi:10.3389/fpls.2022.1098605)
Supplement: Supplementary Table 4 — Phenotype data of Parental. 10.6084/m9.figshare.21667115 [file DataSheet_1.zip]

Archive with 3 entries (3 files):
- Supplementary Table 1.xls
- Supplementary Table 2.xls
- Supplementary Table 3.xls
