# Supplementary material for: Quantitative trait locus mapping for important yield traits of a sorghum-sudangrass hybrid using a high-density single nucleotide polymorphism map
Source: Front Plant Sci. 2022 Dec 20;13:1098605. doi: 10.3389/fpls.2022.1098605 (PMC9808045; doi:10.3389/fpls.2022.1098605)
Supplement: Supplementary Table 4 — Phenotype data of Parental. 10.6084/m9.figshare.21667115 [file DataSheet_1.zip › Supplementary Table 1.xls]

## Sheet: Sheet1
Supplementary Table 1 Phenotypic data statistics of seven quality traits and parents of sorghum-sudangrass hybrids
sample	PH-2021-H	PH-2022-H	PH-2022-T	PH-AV	SD-2021-H	SD-2022-H	SD-2022-T	SD-AV	TN-2021-H	TN-2022-H	TN-2022-T	TN-AV	LL-2021-H	LL-2022-H	LL-2022-T	LL-AV	LW-2021-H	LW-2022-H	LW-2022-T	LW-AV	LN-2021-H	LN-2022-H	LN-2022-T	LN-AV	FW-2021-H	FW-2022-H	FW-2022-T	FW-AV
1	339	347	311	332.333	11.7	14.09	16.56	14.1167	2	3	2	2.33333	74	58.8	50	60.9333	4.8	4.7	4.3	4.6	9	7	10	8.66667	165.2	169.04	349	227.747
2	360	321	320	333.667	14.6	10.15	15	13.25	3	3	0	2	88	64	65	72.3333	5	5.5	5.7	5.4	10	7	9	8.66667	230.8	224.41	384	279.737
3	341.5	336	282	319.833	11.06	13.06	9.8	11.3067	2	5	3	3.33333	76	63.3	82	73.7667	4.5	4.9	4.7	4.7	11	8	9	9.33333	188.2	288.23	471	315.81
4	302	314	293	303	10.4	11.12	13.6	11.7067	0	7	2	3	82	75	70	75.6667	5.4	5	5.9	5.43333	9	10	11	10	120.8	374	490	328.267
5	315	335	319	323	10.12	15.08	14	13.0667	2	4	3	3	50	58	76	61.3333	1.8	5.1	5.9	4.26667	9	10	11	10	124.3	178.47	435	245.923
6	305	304	294	301	9.6	12.02	10.84	10.82	2	4	5	3.66667	72	60	69	67	5.3	4.6	4.6	4.83333	9	9	8	8.66667	138.8	192.66	511	280.82
7	297	414	272	327.667	13.06	15.08	7.92	12.02	3	3	0	2	82	77	77	78.6667	6	4.8	5.1	5.3	8	10	12	10	162.8	330.26	654	382.353
8	290	326	318	311.333	9.8	14.1	13.2	12.3667	7	5	2	4.66667	78	73.4	71	74.1333	4	4	5.3	4.43333	8	7	10	8.33333	130.6	175.08	414	239.893
9	260.5	356	249	288.5	11.3	13.06	11.8	12.0533	6	5	5	5.33333	73	47.6	68	62.8667	2.9	5.2	4.3	4.13333	7	10	8	8.33333	92.8	197.08	377	222.293
10	294.3	312	291	299.1	12.12	12.06	11.08	11.7533	2	5	4	3.66667	82	84.3	88	84.7667	4.8	4.3	5.4	4.83333	8	6	9	7.66667	149.2	159.77	588	298.99
11	317.5	314	287	306.167	10.12	10.02	10.03	10.0567	7	6	3	5.33333	76	72	79	75.6667	5.2	3.6	4.1	4.3	8	7	9	8	145	115.83	457	239.277
12	335	394	318	349	14.02	12.06	12.76	12.9467	2	1	6	3	78	82	80	80	5.4	4.2	4.4	4.66667	9	8	9	8.66667	253.9	152.93	446	284.277
13	322.4	283	305	303.467	12.7	13.08	13.1	12.96	3	4	0	2.33333	63	87.2	82	77.4	3.6	5.2	5.4	4.73333	10	8	9	9	183.3	189.23	622	331.51
14	381	323	297	333.667	12.7	12.06	10.8	11.8533	7	5	3	5	77	72.4	60	69.8	5.6	5.9	5.8	5.76667	10	11	12	11	230.6	238.17	463	310.59
15	321	285	280	295.333	11.1	10.02	14.24	11.7867	3	6	2	3.66667	84.4	84.1	68	78.8333	6	4.4	4.4	4.93333	9	9	10	9.33333	202.6	213.81	364	260.137
16	418	299	316	344.333	14.4	12.08	10.2	12.2267	4	4	2	3.33333	63	59.8	51	57.9333	5.3	4.7	4.6	4.86667	11	11	11	11	331.4	256.82	589	392.407
17	330	418	328	358.667	10.8	16.08	10.16	12.3467	4	5	3	4	44.5	61	59	54.8333	4.2	4.4	4.2	4.26667	9	9	11	9.66667	144.6	195.4	668	336
18	363.5	339	335	345.833	14.1	15.02	13.1	14.0733	3	4	3	3.33333	77.4	89.2	58	74.8667	5.4	5.2	4.6	5.06667	8	9	10	9	173.4	273.79	370	272.397
19	300	375	337	337.333	11.2	12.16	15.42	12.9267	4	2	4	3.33333	70	57.2	65	64.0667	5	4.1	5.2	4.76667	8	9	10	9	243	189.97	527	319.99
20	375	414	265	351.333	13.8	10.14	17.26	13.7333	2	2	3	2.33333	52	82	73	69	3.6	3.4	4.8	3.93333	8	8	11	9	171.2	130.81	712	338.003
21	322	303	367	330.667	14.02	12.04	13.06	13.04	3	7	5	5	63	58.3	57	59.4333	6.5	4.9	4.7	5.36667	9	8	12	9.66667	212.7	171.58	565	316.427
22	217.2	326	278	273.733	8.16	14.18	9.2	10.5133	3	2	4	3	61	79.6	61	67.2	4	3.8	4.7	4.16667	7	7	11	8.33333	61	152.64	522	245.213
23	287	289	281	285.667	12.7	16.16	14.22	14.36	2	4	1	2.33333	66	63.1	54	61.0333	5.1	5.9	4.6	5.2	9	8	10	9	140.5	191.21	517	282.903
24	305.3	414	262	327.1	10.8	14.02	11.1	11.9733	4	3	3	3.33333	77	84.8	75	78.9333	4.7	4.7	4.4	4.6	9	8	9	8.66667	143.8	286.69	463	297.83
25	189.5	403	276	289.5	10.02	14.06	10.2	11.4267	3	3	5	3.66667	60	77.5	81	72.8333	3.4	3.9	3.4	3.56667	7	7	8	7.33333	142	145.92	416	234.64
26	320	323	328	323.667	13.12	13.06	10.08	12.0867	2	3	3	2.66667	76	66.2	49	63.7333	6.8	5.7	7	6.5	9	8	10	9	171.4	223.95	688	361.117
27	305.5	306	286	299.167	10.04	10.04	10.08	10.0533	2	5	3	3.33333	67.3	101.6	56	74.9667	4.3	4.2	4.8	4.43333	9	7	9	8.33333	179.7	229.89	489	299.53
28	255	300	249	268	10.8	14.08	13.14	12.6733	3	1	3	2.33333	80	64.8	64	69.6	5	3.7	5.7	4.8	6	9	9	8	87.3	215.92	546	283.073
29	369	326	376	357	11.8	14.02	12.04	12.62	3	2	2	2.33333	64	68.7	72	68.2333	4.1	4.9	4.4	4.46667	10	7	11	9.33333	197	210.94	668	358.647
30	324	454	354	377.333	13.18	14.08	13.44	13.5667	5	4	4	4.33333	64	64.5	61	63.1667	4.8	5.1	5.3	5.06667	9	10	10	9.66667	210.6	220.3	405	278.633
31	364	404	297	355	14.14	15.14	12.02	13.7667	4	1	4	3	88.5	73	70	77.1667	4.2	4.1	4.9	4.4	10	9	8	9	188.2	142.1	549	293.1
32	360	325	295	326.667	12.8	12.04	13.06	12.6333	3	3	2	2.66667	65	81.3	78	74.7667	5.6	4.4	5.4	5.13333	9	8	8	8.33333	187.4	205.6	573	322
33	370.5	351	269	330.167	12.18	14.1	10.04	12.1067	3	4	2	3	88	78.6	55	73.8667	4.1	4.4	6.3	4.93333	11	9	9	9.66667	192.17	168.7	456	272.29
34	369.3	401	219	329.767	10.08	15.12	9.2	11.4667	2	2	3	2.33333	66.2	81	65	70.7333	2.6	4.6	6	4.4	9	9	8	8.66667	151.3	355.46	451	319.253
35	305.6	362.5	234	300.7	11.9	15.12	12.66	13.2267	0	0	2	0.666667	47.5	71	67	61.8333	4.3	3.9	4.9	4.36667	9	8	6	7.66667	178.9	165.7	378	240.867
36	338.5	385	260	327.833	11.8	14.1	12.14	12.68	4	3	4	3.66667	68.2	65.2	49	60.8	4.6	4.6	3.9	4.36667	10	9	11	10	171.8	252.33	365.22	263.117
37	254	349	238	280.333	11.8	13.18	9.12	11.3667	3	4	4	3.66667	63	75.1	53.4	63.8333	4.3	4.8	3.2	4.1	8	7	10	8.33333	118.6	182.41	363.85	221.62
38	273.2	415	285	324.4	15.3	16.1	13.08	14.8267	2	7	4	4.33333	82.3	75.6	49	68.9667	6.9	5.9	3.9	5.56667	10	8	10	9.33333	322.41	204.95	371.38	299.58
39	229	389	243	287	14.1	14.04	12.1	13.4133	2	5	2	3	55	66.9	81	67.6333	4.9	4.1	6.5	5.16667	9	10	8	9	112	181.08	657	316.693
40	268	396.5	276	313.5	16	19	12	15.6667	1	3	3	2.33333	61.5	69.1	82	70.8667	5.4	5.3	4.1	4.93333	9	8	10	9	198.5	219.78	379	265.76
41	308.4	386	275	323.133	12.5	17.1	11.1	13.5667	2	3	4	3	52	66	38.5	52.1667	3.3	4.5	2.6	3.46667	9	9	8	8.66667	67	175.62	400.41	214.343
42	341	386	269	332	12.2	16.6	12.06	13.62	2	3	4	3	65	74.9	40	59.9667	7.2	5.1	3	5.1	10	11	10	10.3333	150.8	215.74	411.12	259.22
43	250.8	415	272	312.6	13.18	13	11.06	12.4133	1	4	3	2.66667	74.5	72.3	52	66.2667	5.1	4.8	4.4	4.76667	7	7	9	7.66667	138.3	183.08	482	267.793
44	334	378	236	316	11.1	13.16	15.2	13.1533	3	3	2	2.66667	64	82.8	82	76.2667	4.8	6.5	5.2	5.5	10	10	9	9.66667	111	358.86	464	311.287
45	351	417	306	358	13.9	15.16	13.18	14.08	1	2	3	2	69	67.4	54	63.4667	4.8	5.8	5.9	5.5	11	11	11	11	185.7	300.12	466	317.273
46	305	346	262	304.333	10.4	16.12	13.74	13.42	2	3	1	2	85	83	53.2	73.7333	3.8	4.9	3.3	4	10	9	11	10	135.3	248.15	320.94	234.797
47	350	355	283	329.333	12.3	14.02	11.1	12.4733	1	4	6	3.66667	77	84.2	47.5	69.5667	4.9	4.6	4.3	4.6	9	9	10	9.33333	152.4	204.55	309.41	222.12
48	313.2	389	286	329.4	13.02	13.02	10.1	12.0467	4	2	5	3.66667	66.4	76	80	74.1333	5.2	4.8	5.2	5.06667	9	7	8	8	103	173.47	409	228.49
49	299.5	373	242	304.833	9.1	16.04	9.16	11.4333	4	4	3	3.66667	51.5	71	66	62.8333	5.4	5.3	5.4	5.36667	8	8	10	8.66667	57.4	181.47	330	189.623
50	361	352	288	333.667	12.5	13.04	10.04	11.86	1	6	6	4.33333	70	76.8	72	72.9333	4.5	5.1	4.9	4.83333	9	9	11	9.66667	185.3	230.28	453	289.527
51	236	388	253	292.333	11.1	14.02	10.14	11.7533	4	2	2	2.66667	50	62.1	52	54.7	3.3	5.1	4.7	4.36667	8	10	9	9	94.9	280.27	394	256.39
52	377.4	367	287	343.8	14.1	13	12.14	13.08	2	5	2	3	70.5	81.7	79	77.0667	5.5	4.4	5	4.96667	11	6	11	9.33333	210.7	204.22	474	296.307
53	364	310	275	316.333	12.5	17.02	16.14	15.22	2	3	2	2.33333	81.5	59	65	68.5	4.9	5	3.6	4.5	8	12	8	9.33333	208.5	349.29	422	326.597
54	339	369	289	332.333	9.9	12	9.04	10.3133	4	4	3	3.66667	85	92.4	48	75.1333	4.9	5.1	4.2	4.73333	8	8	9	8.33333	114.3	270.38	435	273.227
55	349	349	333	343.667	12.1	15.1	10	12.4	2	2	2	2	53.5	63.2	76	64.2333	3.9	5.4	6.4	5.23333	10	8	9	9	117.15	201.81	379	232.653
56	270	291	293	284.667	11.1	13.16	12.12	12.1267	8	6	2	5.33333	61	66	69	65.3333	5.3	5	5.5	5.26667	8	6	7	7	93.3	138.36	407	212.887
57	356	340	375	357	11.9	15.14	13.09	13.3767	4	3	4	3.66667	91.5	82.7	75	83.0667	4.6	4.1	4.4	4.36667	10	9	9	9.33333	188.7	233.2	364	261.967
58	322.4	367	256	315.133	13.14	13.06	11	12.4	8	1	4	4.33333	69	65.7	86	73.5667	4.3	5.3	5.3	4.96667	9	8	11	9.33333	133.1	166.23	537	278.777
59	274.5	385	342	333.833	12.06	12	17	13.6867	2	1	3	2	70.3	77.6	69	72.3	5.8	5.6	5.1	5.5	9	9	9	9	152.7	218.78	434	268.493
60	213.5	378	225	272.167	8.8	12.02	11.04	10.62	8	2	4	4.66667	48.5	67.5	73	63	3.8	5.3	4.9	4.66667	8	8	10	8.66667	42.3	183.18	445	223.493
61	291.8	355	287	311.267	13.8	16.08	14.04	14.64	2	8	2	4	69	77.5	76	74.1667	5.7	4.9	6.1	5.56667	8	7	10	8.33333	128.1	165.52	502	265.207
62	276.2	338	300	304.733	11.96	14.02	14.1	13.36	1	6	2	3	78.5	71.5	66	72	4.4	5.1	4.8	4.76667	9	10	8	9	98.8	249.84	449	265.88
63	271.8	369	287	309.267	11	11.08	11.12	11.0667	3	5	4	4	74.3	82.9	73	76.7333	4.3	6.1	4.8	5.06667	9	8	10	9	79.7	288.53	377	248.41
64	295.5	322	320	312.5	11.58	14.06	13.06	12.9	1	4	4	3	82	68.9	55	68.6333	3.9	4.6	2.9	3.8	8	8	8	8	105.4	183.38	410	232.927
65	282	424	305	337	10.82	16.02	15	13.9467	4	1	4	3	64.9	55.8	64	61.5667	4.3	3.8	5.3	4.46667	8	9	10	9	120	189.88	386	231.96
66	305.4	424	326	351.8	12.76	16.08	13.16	14	2	3	2	2.33333	69	55.66	54	59.5533	5.4	4.9	4.3	4.86667	9	9	10	9.33333	156.8	243.04	449	282.947
67	290.2	382	301	324.4	12.98	12.14	17	14.04	1	2	5	2.66667	65.4	81	61	69.1333	4.2	5	4.6	4.6	10	8	9	9	147.8	219.98	425	264.26
68	297.8	340	343	326.933	10.8	14.02	12.1	12.3067	4	2	2	2.66667	76.3	72.39	68	72.23	4.8	5	4.5	4.76667	10	10	9	9.66667	157.9	261.1	425	281.333
69	299	349	303	317	12.56	13.08	10.16	11.9333	4	1	5	3.33333	65.3	77.3	82	74.8667	4.4	5.4	4.9	4.9	7	7	10	8	155.6	200.59	366	240.73
70	295.5	364	299	319.5	13.4	13.06	8.1	11.52	4	4	5	4.33333	90	98	89	92.3333	4.3	4.7	5.3	4.76667	10	7	9	8.66667	171.95	179.12	421	257.357
71	297	359	351	335.667	12.3	14	20.02	15.44	3	2	5	3.33333	68	83.4	69	73.4667	6.7	4.2	4.1	5	11	7	10	9.33333	198.3	232.13	379	269.81
72	328.9	314	263	301.967	13.04	16.18	16.16	15.1267	1	4	3	2.66667	80	73.6	61	71.5333	5.7	4.9	5.6	5.4	10	9	10	9.66667	184.7	265.52	360	270.073
73	291	422	339	350.667	12.98	15.1	13.16	13.7467	3	4	4	3.66667	67	62.6	74	67.8667	4.3	3.9	4.9	4.36667	9	6	7	7.33333	100.7	165.95	360	208.883
74	300	397	275	324	13.04	15.12	15	14.3867	0	0	4	1.33333	73	77.5	57	69.1667	5.8	6	5.4	5.73333	10	9	8	9	110.6	169.3	371	216.967
75	272	380	291	314.333	11.02	16.06	12.04	13.04	2	2	3	2.33333	68	75	75	72.6667	6	3.5	4	4.5	9	8	7	8	89.4	212.37	336	212.59
76	290.5	403	305	332.833	9.02	11.02	10.1	10.0467	4	5	4	4.33333	77	86.5	73	78.8333	4.9	3.9	4.9	4.56667	9	8	10	9	98.7	202.86	400	233.853
77	298	394	274	322	11.08	14.02	14.1	13.0667	1	2	2	1.66667	53	69.5	41.1	54.5333	5	4.8	4.3	4.7	8	8	9	8.33333	108.5	225.63	214	182.71
78	341.5	415	325	360.5	13.8	13	14	13.6	4	4	1	3	86.2	63	62	70.4	5.3	4.6	5.3	5.06667	10	5	8	7.66667	173.2	102.2	372	215.8
79	328.6	372	273	324.533	14	16.04	13.1	14.38	4	1	2	2.33333	60.5	64.3	52.3	59.0333	3.8	5.2	5.1	4.7	10	7	9	8.66667	124.5	246.57	365	245.357
80	298	420	301	339.667	14.42	15.02	17.12	15.52	5	6	2	4.33333	60	76.7	84.5	73.7333	4.9	4	6.2	5.03333	11	9	10	10	138.2	230.88	292	220.36
81	290	342	277	303	11.2	18.08	16.06	15.1133	5	3	3	3.66667	44	75.8	66.8	62.2	4.3	4	2.8	3.7	8	7	6	7	93	142.34	215	150.113
82	299	399	240	312.667	12.76	15.1	12.16	13.34	7	4	1	4	65.5	70.6	64.5	66.8667	5.6	4.7	4.9	5.06667	11	8	10	9.66667	167.9	241.39	345	251.43
83	270	354	296	306.667	10.8	14.04	11.08	11.9733	2	5	2	3	73.5	82.5	67.2	74.4	4.3	5	5.2	4.83333	9	7	9	8.33333	99.93	211.41	369	226.78
84	208.5	355	245	269.5	9.88	16.02	10.14	12.0133	0	0	0	0	55.9	67.3	65	62.7333	4.5	5.3	4.8	4.86667	10	9	10	9.66667	76.4	240.02	330	215.473
85	320.5	236	263	273.167	14.72	16.08	12.16	14.32	3	1	4	2.66667	61	60.2	63	61.4	5.7	4.7	5.3	5.23333	9	8	9	8.66667	205.58	145.88	487	279.487
86	347.5	223	283	284.5	13.2	15.06	18.01	15.4233	3	3	5	3.66667	94	56.5	79.8	76.7667	5	3.8	5.4	4.73333	10	10	12	10.6667	250.5	200.28	381	277.26
87	325	383	292	333.333	12.8	12	14.14	12.98	7	1	4	4	71.5	65.8	40.8	59.3667	5	4.9	4.9	4.93333	10	7	9	8.66667	247.58	237.95	356	280.51
88	278	416	263	319	12.1	14.16	13.06	13.1067	2	3	4	3	57.5	54.8	57.6	56.6333	4.8	5.1	5.1	5	10	10	10	10	41.5	158.79	338	179.43
89	276	432	249	319	10.8	12.04	10.12	10.9867	3	2	3	2.66667	59	63.9	65	62.6333	4.2	5.1	3.9	4.4	9	8	9	8.66667	99.7	225.13	316	213.61
90	269	382	238	296.333	11.78	14.08	12	12.62	3	5	1	3	73.9	72.5	65	70.4667	4.2	4.8	5.8	4.93333	11	11	10	10.6667	105	269.74	323	232.58
91	300	375	222	299	11.16	14.02	10.14	11.7733	1	3	3	2.33333	78.3	78.2	60.8	72.4333	4.2	4.2	3.7	4.03333	9	8	10	9	69.09	153.35	333	185.147
92	223	426	226	291.667	10.02	16.02	10.16	12.0667	2	1	5	2.66667	56.6	82.7	55	64.7667	3.5	5.3	4.3	4.36667	10	7	8	8.33333	55.8	232.1	327	204.967
93	329	432	346	369	13.34	13.06	12.16	12.8533	0	0	0	0	84	53.4	75.2	70.8667	4.4	4.4	5.2	4.66667	10	9	10	9.66667	189.61	193.35	314	232.32
94	325.4	278	320	307.8	12.56	15.08	15.08	14.24	4	3	2	3	65.8	43.5	58	55.7667	4.2	4.1	4.8	4.36667	11	9	9	9.66667	159.7	188.3	426	258
95	304	365	272	313.667	11.4	12.1	13	12.1667	3	4	3	3.33333	64.8	67.8	56.1	62.9	3.7	4.5	4.1	4.1	10	9	10	9.66667	104.5	245.11	346	231.87
96	326	402	283	337	13.1	14.16	8.88	12.0467	4	5	2	3.66667	76	71.8	55.1	67.6333	4.3	4.5	4.3	4.36667	9	9	11	9.66667	173.3	143.94	495	270.747
97	246	332	296	291.333	10.2	11.12	12.06	11.1267	5	3	3	3.66667	62	59.5	85	68.8333	3.9	4.9	5.6	4.8	10	9	8	9	114.5	172.27	279	188.59
98	148	384	289	273.667	12.1	14.02	14.02	13.38	3	0	3	2	53	62.8	70.3	62.0333	4.2	4.5	5.1	4.6	7	9	10	8.66667	98.09	198.15	359	218.413
99	350	364	268	327.333	10.5	13.08	14.62	12.7333	5	2	1	2.66667	84.1	70.5	77.6	77.4	4.3	5.1	6.2	5.2	10	10	10	10	137.5	224.12	502	287.873
100	251.3	355	287	297.767	12.9	15.04	11.02	12.9867	7	4	2	4.33333	83.5	63.5	61.2	69.4	4.4	5.2	5.3	4.96667	9	9	8	8.66667	106.6	258.37	299	221.323
101	253	321	264	279.333	10.2	11.12	12	11.1067	5	2	5	4	71	75.5	42	62.8333	5.4	5.2	4.5	5.03333	7	7	9	7.66667	88.4	150.74	306	181.713
102	256.5	413	246	305.167	11.4	11.16	9.12	10.56	2	3	3	2.66667	71.6	71.6	51	64.7333	4.8	4.7	4.3	4.6	9	9	10	9.33333	115.7	169.9	242	175.867
103	243	345	280	289.333	9.2	13.1	15.06	12.4533	5	2	3	3.33333	60	56.5	38	51.5	2.9	3.3	2.9	3.03333	8	10	8	8.66667	48.9	178.16	207	144.687
104	263	321	209	264.333	13.09	15.12	11.14	13.1167	5	1	5	3.66667	60	57.3	47	54.7667	4.5	3.7	4.5	4.23333	9	9	10	9.33333	98.4	199.64	219	172.347
105	271	374	272	305.667	9.22	13.08	10.16	10.82	3	3	1	2.33333	57.5	58.6	52	56.0333	3.6	4.1	3.5	3.73333	9	10	9	9.33333	64.2	196.16	175	145.12
106	309.5	355	210	291.5	11.08	13.16	8.18	10.8067	1	0	5	2	88.5	71.2	67	75.5667	4.8	5.5	5.2	5.16667	10	8	11	9.66667	96.6	165.44	255	172.347
107	319.2	289	216	274.733	10.04	14.18	10.08	11.4333	5	4	5	4.66667	69.5	79.5	69	72.6667	4.1	4.5	3.8	4.13333	9	9	9	9	68.6	193.9	184	148.833
108	360	345	275	326.667	13.8	16.02	10.04	13.2867	1	7	4	4	72.5	63	91	75.5	4.9	4.3	3.2	4.13333	11	10	7	9.33333	151.01	250.02	240	213.677
109	302	360	298	320	13.4	14.08	8.12	11.8667	5	2	5	4	52.7	77.6	85	71.7667	4.4	4.3	2.9	3.86667	10	6	8	8	96.4	175.16	214	161.853
110	332.6	401	286	339.867	14.6	14.02	9.18	12.6	3	3	7	4.33333	57.5	74.8	62	64.7667	5	4	3.1	4.03333	11	7	8	8.66667	192.7	170.55	222	195.083
111	272	344	322	312.667	9.6	14.08	11.18	11.62	3	1	5	3	58.8	57.6	72	62.8	5.4	3.9	4.9	4.73333	9	7	10	8.66667	90.9	155.57	279	175.157
112	300.3	356	253	303.1	11.34	13.02	14.14	12.8333	1	3	4	2.66667	41.9	54.3	51	49.0667	4.3	4.5	3.7	4.16667	10	7	8	8.33333	119.5	143.74	213	158.747
113	298	365	283	315.333	13.04	10.14	10.16	11.1133	1	4	8	4.33333	74.5	67.5	85	75.6667	3.5	4.4	5.3	4.4	9	6	9	8	101.2	140.19	303	181.463
114	269.5	407	259	311.833	12.36	10.02	9.12	10.5	7	2	3	4	66.1	84.4	61	70.5	4.8	4.2	4.8	4.6	8	6	9	7.66667	109.7	189.54	294	197.747
115	257	397	291	315	13.14	11.18	15.06	13.1267	3	2	1	2	76	83.2	65	74.7333	6	4.6	5.4	5.33333	9	6	8	7.66667	122.5	166.43	174	154.31
116	271	311	284	288.667	10.34	13	12.14	11.8267	5	3	3	3.66667	70	63.9	68	67.3	4.2	3.4	3.9	3.83333	9	7	7	7.66667	66	159.26	195	140.087
117	370	369	208	315.667	14.3	15.16	9.2	12.8867	3	6	7	5.33333	86	59.6	66	70.5333	4.9	4.2	3.7	4.26667	10	8	9	9	248.3	201.08	259	236.127
118	305	265	320	296.667	12.1	15.04	12.2	13.1133	3	2	1	2	67	62.6	58	62.5333	4.1	4.7	5.4	4.73333	10	9	9	9.33333	137.3	149.1	220	168.8
119	324.5	411	289	341.5	13.8	18.06	11.08	14.3133	0	0	5	1.66667	62.5	48.7	57	56.0667	3.9	5.1	3.1	4.03333	12	9	8	9.66667	169.3	232.54	260	220.613
120	302.1	397	395	364.7	12.36	16.12	18.14	15.54	2	3	4	3	79.4	72	62	71.1333	4.4	5.4	5.4	5.06667	11	8	10	9.66667	116.7	308.56	277	234.087
121	320.4	363	316	333.133	11.58	12.06	15.14	12.9267	3	4	4	3.66667	66.3	84.3	78	76.2	4.2	5	2.8	4	10	8	8	8.66667	143.2	272.59	140	185.263
122	303.4	350	298	317.133	12.9	12.14	12.06	12.3667	5	3	2	3.33333	80.4	74.1	75	76.5	4.6	5.6	3.8	4.66667	9	7	7	7.66667	154.7	216.07	142	170.923
123	345.2	357	255	319.067	13.54	9.02	8.1	10.22	5	5	1	3.66667	75.4	88.2	59	74.2	6.4	4.9	3.4	4.9	9	7	9	8.33333	139.2	248.3	144	177.167
124	303.4	305	297	301.8	11.8	11.06	9.2	10.6867	1	7	3	3.66667	90.3	68.4	65	74.5667	3.9	3.7	3.7	3.76667	11	10	10	10.3333	122.1	218.79	286	208.963
125	334.2	347	259	313.4	11.1	12.36	13.16	12.2067	3	4	3	3.33333	60.5	67.9	77	68.4667	4.2	5.6	4.5	4.76667	11	10	9	10	155	189.75	184	176.25
126	293.7	357	333	327.9	12.1	11.58	11.1	11.5933	2	2	5	3	70.9	56.2	62	63.0333	4.2	4.1	3.8	4.03333	9	7	6	7.33333	73.8	222.58	190	162.127
127	340	365	318	341	12.14	12.1	12.02	12.0867	5	3	1	3	83	55.6	58	65.5333	5.4	5.1	4.4	4.96667	11	7	9	9	163.4	215.14	241	206.513
128	360.5	375	331	355.5	12.9	10.48	18.06	13.8133	5	5	7	5.66667	73.5	69.6	63	68.7	4.7	4.9	5.4	5	11	10	9	10	152.2	226.57	236	204.923
129	329.5	395	290	338.167	10	10.02	10.14	10.0533	3	5	5	4.33333	60	50	55	55	5	4.9	5.3	5.06667	11	9	8	9.33333	135.4	251.97	254	213.79
130	353.5	347	300	333.5	10.16	11.02	13.1	11.4267	5	5	1	3.66667	60.1	52.4	72	61.5	5.4	5.6	6	5.66667	11	10	9	10	170.4	247.23	246	221.21
131	380	350	237	322.333	12.86	13.14	15.1	13.7	4	6	3	4.33333	84.5	71.4	87	80.9667	5.2	4.8	5.4	5.13333	10	10	8	9.33333	178.3	304.61	320	267.637
132	251	307	262	273.333	9.84	9.06	8.12	9.00667	5	1	6	4	70	71.6	56	65.8667	3.8	4.5	3.8	4.03333	7	7	8	7.33333	59.42	181.38	297	179.267
133	285	238	233	252	11.8	12.02	12.26	12.0267	5	5	6	5.33333	72.5	67.1	76	71.8667	5.1	5.9	4.5	5.16667	10	9	7	8.66667	105.5	264.17	237	202.223
134	291	326	235	284	12.1	11.74	9.08	10.9733	2	5	5	4	57.5	83.5	52	64.3333	6.2	6.5	5.2	5.96667	8	6	8	7.33333	79.82	186.35	334	200.057
135	328.6	315	293	312.2	12.99	12.86	14.1	13.3167	6	6	1	4.33333	68.2	49.1	73	63.4333	4.4	4.1	5.2	4.56667	11	9	12	10.6667	145.7	174.93	184	168.21
136	345	279	318	314	11.1	12.98	13.1	12.3933	4	2	1	2.33333	62	81.6	84	75.8667	4.8	5	4.9	4.9	11	8	10	9.66667	120.25	249.82	258	209.357
137	327	351	306	328	11.4	14.14	15.14	13.56	6	5	4	5	72	62.3	57	63.7667	4.1	5.9	4.6	4.86667	10	8	10	9.33333	126.67	281.29	305	237.653
138	285.7	325	228	279.567	11.18	10.48	9.02	10.2267	8	4	6	6	59.2	50.4	56	55.2	4.3	4.9	2.9	4.03333	9	9	9	9	78.4	202.42	190	156.94
139	303	378	324	335	11.18	12.86	13.06	12.3667	1	2	3	2	64.8	52.8	60	59.2	4.4	5.6	4.2	4.73333	10	9	11	10	118.49	233.34	254	201.943
140	357.5	288	310	318.5	15.3	15.1	15.1	15.1667	3	2	4	3	87	74.1	59	73.3667	5.8	3.8	5.2	4.93333	10	8	9	9	230.9	248.7	332	270.533
141	329	337	243	303	13.04	11.98	10.02	11.68	6	7	7	6.66667	86	59.1	50	65.0333	4.1	3.9	3.4	3.8	9	9	8	8.66667	130.3	186.05	234	183.45
142	308	353	225	295.333	15.02	13.54	9.06	12.54	6	2	5	4.33333	83	58.6	75	72.2	5.7	5.7	5.4	5.6	10	9	11	10	173.1	231.65	246	216.917
143	316.8	296	287	299.933	11.48	11.02	11.2	11.2333	8	4	1	4.33333	74	48.5	75	65.8333	5	4.8	6.1	5.3	9	9	10	9.33333	106.1	191.17	267	188.09
144	320	377	296	331	13.14	13.98	14.18	13.7667	1	3	4	2.66667	91	74	63	76	4.8	4	4.8	4.53333	10	8	9	9	159.6	224.04	295	226.213
145	298	305	293	298.667	10.4	10.52	11.08	10.6667	4	3	4	3.66667	69.3	62.6	71	67.6333	4.6	5	4.9	4.83333	8	8	10	8.66667	106	211.58	280	199.193
146	357	283	283	307.667	14.7	13.98	13.04	13.9067	3	3	2	2.66667	75.5	59	52	62.1667	5.1	5.7	4.6	5.13333	11	8	11	10	171.8	184.71	270	208.837
147	365	338	298	333.667	14.52	13.98	12.06	13.52	6	5	4	5	76.8	64	83	74.6	4	5.2	6.6	5.26667	9	8	8	8.33333	165.69	201.28	342	236.323
148	335	318	284	312.333	14.1	14.02	14.22	14.1133	4	1	8	4.33333	78	66.3	44	62.7667	4.9	5.6	4.8	5.1	11	8	10	9.66667	148.6	209.02	273	210.207
149	396	338	341	358.333	15.7	14.14	14.18	14.6733	2	2	3	2.33333	69	63.6	79	70.5333	6	5.4	4.4	5.26667	11	10	8	9.66667	231.4	268.6	226	242
150	340.5	332	276	316.167	14.4	12.86	10.04	12.4333	1	4	4	3	55.2	61.6	77	64.6	5.4	5.5	6.4	5.76667	10	8	10	9.33333	130.4	246.1	307	227.833
P1	227.53	189.59	184.12	200.413	14.86	15.024	14.974	14.9527	2	3	2.8	2.6	63.37	58.85	53.49	58.57	5.708	4.99	5.39	5.36267	8.5	7.2	7.9	7.86667	148.702	168.483	343.938	220.374
P2	340.34	330.8	328.17	333.103	13.35	12.37	13.21	12.9763	5	5.9	6	5.63333	69.53	64.12	61	64.8833	4.27	3.39	4	3.88667	10.2	11.6	10.4	10.7333	233.267	223.052	382.948	279.756
