# Supplementary material for: Quantitative trait locus mapping for important yield traits of a sorghum-sudangrass hybrid using a high-density single nucleotide polymorphism map
Source: Front Plant Sci. 2022 Dec 20;13:1098605. doi: 10.3389/fpls.2022.1098605 (PMC9808045; doi:10.3389/fpls.2022.1098605)
Supplement: Supplementary Table 4 — Phenotype data of Parental. 10.6084/m9.figshare.21667115 [file DataSheet_1.zip › Supplementary Table 2.xls]

## Sheet: QTL.info
Supplementary Table 2 QTL identification of seven traits in different environments
phenotypic	Chromosome	Position(cM)	LOD	Additive_effect	Dominant_effect	R2	LOD1_L(cM)	LOD1_R(cM)	LOD2_L(cM)	LOD2_R(cM)
PH-2021-H	2	132.81	2.59935	-9.0939	20.8674	0.089286	131.8	133.6	130.3	134.4
PH-2021-H	4	140.01	4.01954	17.8021	22.6748	0.011321	138.5	141.6	136.9	141.6
PH-2021-H	4	143.61	4.14767	10.319	19.1521	0.002074	141.6	145	141.6	145.3
PH-2021-H	4	146.41	3.73724	8.5226	21.0823	0.00044	146.1	148.1	145.9	149.1
PH-2021-H	4	152.81	2.9924	9.2692	19.1876	6.5e-05	151.8	154.6	151.8	157.2
PH-2021-H	7	0.71	3.00977	13.8222	-4.4238	0.0892	0	2.3	0	4.1
PH-2021-H	7	4.71	3.51357	15.9418	-0.8809	0.092157	4.4	5.3	4.1	5.4
PH-2021-H	7	6.11	2.5646	13.064	-2.1171	0.071	5.4	6.8	5.4	6.8
PH-2021-H	7	8.11	3.07057	16.0074	0.5647	0.077678	7	9.4	6.8	9.4
PH-2021-H	7	10.11	3.12921	14.1736	6.9091	0.042542	9.4	13.3	9.4	11.5
PH-2021-H	7	31.91	2.5342	-13.9843	3.4783	0.068539	31.2	32.9	31.5	33.2
PH-2021-H	7	74.61	2.59066	-4.7448	20.0029	0.048859	74	75.6	73.9	75.9
PH-2021-H	7	130.31	2.7405	-5.5092	21.66	0.052835	129.6	130.9	129.6	131.6
PH-2021-H	7	203.01	2.72096	-12.4833	24.1566	0.144061	201.8	203.5	201.2	203.9
PH-2021-H	8	97.11	3.07275	9.2507	16.4875	0.001313	96.6	97.9	95.9	98.4
PH-2021-H	9	16.51	2.62975	-14.9267	-6.3004	0.04386	15.1	18.8	13.3	20
PH-2021-H	9	221.81	0.69924	-8.4606	16.8322	0.008194	221.8	223.3	221.8	223.4
PH-2022-H	1	167.11	3.66992	1.8981	25.6586	0.027155	165.9	169.7	165	169.7
PH-2022-H	1	174.61	2.62541	0.8148	21.8474	0.025795	174.1	175.2	173.8	175.2
PH-2022-H	2	208.91	2.61021	3.5118	-22.619	0.052728	208.3	210.4	208	210.1
PH-2022-H	4	82.71	3.3203	16.2503	-6.8061	0.112111	82	83.2	80.4	83.7
PH-2022-H	9	204.21	2.61238	-12.2976	-21.403	0.000696	203.2	205.1	202.4	208.4
PH-2022-T	1	157.81	2.87948	17.1063	-16.9794	0.217627	157.1	163.2	156.8	159.4
PH-2022-T	3	164.81	6.2671	-13.8928	20.7215	0.244378	164.1	164.9	164.1	165
PH-2022-T	3	168.51	2.7101	5.0115	18.7631	0.002533	166.9	169.4	167.1	169.9
PH-2022-T	7	1.71	3.77416	14.3583	3.4526	0.077177	0	4.1	0	4.1
PH-2022-T	7	4.71	5.19218	16.4516	4.2197	0.102597	4.4	5.5	4.1	5.4
PH-2022-T	7	8.11	4.37785	16.7343	-2.3604	0.135629	7	9.4	6.1	9.4
PH-2022-T	7	10.81	4.07818	14.7638	-13.6816	0.179595	10.5	11.8	10.2	11.8
PH-2022-T	8	203.41	3.69164	6.9628	16.0941	0.001414	202.2	204.8	201.4	205.8
PH-AV	7	0.71	3.42888	8.823	-5.5781	0.125908	0	3	0	4.1
PH-AV	7	4.71	3.36808	9.8011	-2.7514	0.116643	4.2	5.4	4.1	6.1
PH-AV	7	8.11	3.02063	9.8388	-4.6339	0.124528	7	10.5	6.1	11.4
PH-AV	7	23.11	2.64929	-1.4201	13.7642	0.048113	23	24.1	21.4	24.1
PH-AV	7	130.31	2.71878	-4.6368	13.9446	0.080035	130	132.3	129.8	134.3
PH-AV	7	210.81	2.49946	-4.2538	22.1343	0.099221	209.2	213.1	204.1	213.9
PH-AV	8	202.71	2.84908	-1.6114	14.4051	0.036857	202	209.4	202	206.5
PH-AV	10	148.91	2.55592	-5.7302	15.0359	0.103921	145.8	151.6	142.7	152.5
PH-AV	10	162.31	1.41802	5.6103	-10.9248	0.057614	162.3	163.5	159.6	166.3
SD-2021-H	1	5.81	2.64495	0.417	0.6877	0.001651	5.6	6.5	4.3	6.8
SD-2021-H	1	201.31	2.76004	-0.3448	0.6001	0.08504	201	202	200.4	202
SD-2021-H	2	112.61	2.84908	-0.2596	0.8267	0.08294	111.6	113.3	111.2	115.8
SD-2021-H	2	138.21	2.85776	-0.6023	0.233	0.099425	136.8	139.4	135.2	140.9
SD-2021-H	2	153.91	2.61672	-0.2165	1.0568	0.119391	151.9	156.5	150.8	156.5
SD-2021-H	3	89.11	2.9468	-0.8279	1.0598	0.369096	87.6	90.7	86.3	92.3
SD-2021-H	3	94.91	2.62541	-0.2851	0.745	0.066565	94.2	95.9	94.2	96.9
SD-2021-H	3	165.51	2.64712	-0.0425	0.8614	0.055859	164.8	167.1	164.8	167.5
SD-2021-H	3	195.61	4.06949	0.2495	1.4583	0.011147	192.9	197.9	190.3	199.2
SD-2021-H	4	4.01	2.62975	0.0829	0.7697	0.009345	3.4	6.1	3.9	6.7
SD-2021-H	4	144.31	3.55266	0.2262	0.8365	0.003359	142.9	145.7	139.6	145.7
SD-2021-H	4	146.41	3.50054	0.207	0.8715	0.008598	145.7	149.2	145.7	149.4
SD-2021-H	5	105.11	2.70358	-0.1178	0.8271	0.04401	103.2	106.5	101.9	107.6
SD-2021-H	8	40.51	2.60586	-0.5149	0.3518	0.095197	39.9	41.2	39.9	41.2
SD-2021-H	8	41.91	2.64061	-0.4724	0.3829	0.090489	41.2	42.6	41.2	43.2
SD-2021-H	8	49.31	3.16612	-0.5978	0.1761	0.097057	48.3	50.5	46.6	51.3
SD-2021-H	8	55.41	2.53637	-0.3389	0.743	0.091916	54	57.7	54	61.2
SD-2021-H	9	57.91	2.59066	-0.238	0.8005	0.067981	57.3	59.2	57.3	59.7
SD-2021-H	9	169.51	3.98697	-0.8324	0.6637	0.279158	168.5	169.8	168.5	169.8
SD-2021-H	9	171.21	7.14224	-0.9194	0.4466	0.256515	170.5	171.4	170.5	171.6
SD-2021-H	9	174.51	3.04017	-0.6992	0.0238	0.096599	173.5	175.1	173.7	175.8
SD-2021-H	9	177.91	3.93051	-0.6167	0.4691	0.14518	177.3	178.3	177.3	178.7
SD-2021-H	9	224.51	2.70793	-0.2451	0.842	0.07274	223.8	225.8	223.8	225.9
SD-2022-H	7	47.41	4.69707	0.8918	0.1266	0.096054	46.4	50.6	46	48.8
SD-2022-H	7	118.71	2.57546	-0.2923	1.3942	0.074612	117.3	120.2	116.7	120.4
SD-2022-H	7	176.31	2.79045	-0.6898	0.7697	0.121259	175	178.2	173.6	179.4
SD-2022-H	7	202.01	2.88165	0.3318	0.8914	0.000536	201.7	203.2	201.3	204.4
SD-2022-H	8	19.91	3.64169	-0.1284	1.1836	0	18.5	20.7	17.5	21.6
SD-2022-H	10	84.51	2.49946	0.8942	-0.3711	0.122818	83.5	84.8	83.5	84.9
SD-2022-H	10	136.31	4.46037	-0.9162	-0.2248	0.087519	135.5	137.1	135.2	137.9
SD-2022-T	4	91.51	3.19001	-0.1825	1.464	0.053489	90.9	93.3	90.4	92.8
SD-2022-T	4	94.81	2.87296	0.5106	1.0651	0.000632	94.2	95.6	93.5	95.8
SD-2022-T	4	154.51	2.8317	-0.1792	1.2789	0.058088	153.2	155.8	153.2	157.5
SD-2022-T	4	179.11	2.60586	-0.3456	1.1961	0.069136	178.8	184.2	178.3	186.6
SD-2022-T	6	15.01	3.15309	0.3884	1.1029	1.3e-05	14.6	15.2	14.6	15.4
SD-2022-T	6	17.71	2.79913	0.4196	0.9782	0.000189	17.4	20.8	17.1	23.3
SD-2022-T	7	197.31	2.5342	-0.7337	0.972	0.110558	195.9	202.5	194.7	202.2
SD-2022-T	7	263.01	3.06189	-0.7894	0.6872	0.121489	261.3	263.4	260.4	263.4
SD-2022-T	8	29.31	2.64061	-0.4388	1.5889	0.085907	23.9	32.5	23.9	37.9
SD-2022-T	10	82.21	2.51031	-0.2332	1.2694	0.05449	80.6	82.8	80.4	82.8
SD-2022-T	10	226.91	4.70575	-0.4773	1.7856	0.12189	225.4	228.7	224.9	230.1
SD-AV	1	29.21	2.78176	-0.248	0.6036	0.074514	28.2	29.9	27.2	29.9
SD-AV	1	158.81	2.92508	0.2148	0.8993	0.006627	156.4	159.8	154.2	161.1
SD-AV	1	188.41	1.59826	-0.244	0.734	0.041318	188.4	189.1	188.4	189.1
SD-AV	1	190.41	3.23127	-0.158	0.719	0.065902	190.1	191.8	189.8	191.8
SD-AV	1	192.81	2.91857	-0.2288	0.8931	0.076449	191.8	194.9	191.8	198.1
SD-AV	2	54.01	3.65472	0.1841	0.8094	0.024836	53.8	54.5	52.9	55.1
SD-AV	4	199.41	3.12921	-0.1498	0.7527	0.058865	198.8	200.4	198.8	200.1
SD-AV	5	98.91	3.50271	0.2971	0.5706	0.001045	98.2	99.2	98.2	99.4
SD-AV	6	15.01	2.51683	0.0067	0.6572	0.014151	14.6	15.4	13.8	15.7
SD-AV	7	22.41	2.72964	0.2292	0.5644	1.5e-05	21.4	22.4	22.3	22.4
SD-AV	7	46.71	6.08469	0.7205	0.3238	0.087644	45.9	47.8	45.5	48.5
SD-AV	8	40.51	3.7177	-0.4107	0.5561	0.130464	40.2	41.2	39.9	41.2
SD-AV	8	41.91	3.41368	-0.4454	0.4039	0.117721	41.2	43.1	41.2	43.9
SD-AV	8	44.91	2.91422	-0.5291	0.4177	0.13199	43.9	46.6	43.9	46.6
SD-AV	8	49.31	4.2367	-0.5771	0.2717	0.138926	48.7	50	48.6	51
SD-AV	8	51.31	3.61129	-0.6473	0.3741	0.152984	51	51.6	51	51.9
SD-AV	8	52.71	5.02063	-0.6838	0.4361	0.191638	52.5	54.4	52.3	57.3
SD-AV	10	99.91	2.59935	0.4862	0.3116	0.017693	99.4	101.7	99.2	102
SD-AV	10	136.31	3.51357	-0.5575	-0.1025	0.072125	135.7	136.9	136.2	137.4
SD-AV	10	227.71	3.17915	-0.1243	0.7193	0.059805	225.9	230.2	226.9	231.4
TN-2021-H	1	28.51	2.89902	-0.7473	-0.0238	0.065645	28.2	30.3	27.4	30.6
TN-2021-H	2	4.71	2.77742	-0.6324	-0.4482	0.03248	3.8	4.7	2.7	4.7
TN-2021-H	2	6.41	3.6873	-0.8007	-0.439	0.066402	5.4	7.3	4.7	8
TN-2021-H	3	175.61	3.50054	-0.6438	-0.8455	0.006751	175	176.7	175	177.1
TN-2021-H	8	2.01	2.78393	-0.4633	0.6732	0.092774	0	5.2	0	6
TN-2021-H	8	188.41	2.63409	0.3492	-1.0585	0.063143	187.9	189.5	187.7	189.8
TN-2022-H	6	148.51	2.63192	0.3769	-1.5025	0.112847	147.9	149.5	147.5	150.2
TN-2022-H	7	29.81	3.61346	-0.1271	1.1934	0.080053	28.8	30.1	28.6	30.3
TN-2022-H	9	82.81	3.36374	0.6753	-0.7205	0.147018	82.2	84.8	80.1	84.8
TN-2022-H	9	90.51	3.13572	0.7751	-0.6715	0.158566	84.8	94.5	84.8	94.5
TN-2022-T	2	188.51	3.35071	-0.6155	0.3361	0.111552	187.7	191.2	187.4	191.2
TN-2022-T	3	86.71	2.92074	0.073	-0.9435	0.024187	86.1	89.2	86.1	90
TN-2022-T	4	96.21	3.02497	-0.615	-0.2068	0.055297	96.1	97.9	95.9	99.7
TN-2022-T	5	66.11	3.74376	-0.2821	0.895	0.095893	64.5	68.8	58.3	67.8
TN-2022-T	7	119.41	4.06732	0.7448	-0.5945	0.175512	118.5	121.8	118.1	121.1
TN-2022-T	8	152.21	2.58415	-0.0471	-1.2829	0.033906	151.8	154.6	146.1	155.9
TN-2022-T	10	90.41	2.54072	-0.2771	0.7914	0.069977	89.7	95	89.7	91.4
TN-2022-T	10	225.91	3.38979	0.5411	-0.8168	0.150224	224.3	228.4	223.9	228.4
TN-AV	2	202.91	2.53203	-0.0223	0.5333	0.021821	202	203.7	198.8	203.6
TN-AV	10	229.41	2.57329	0.2322	-0.5619	0.106742	225.7	232.2	220.1	234.8
LL-2021-H	1	34.71	4.62106	0.4149	7.5413	0.029602	33.5	39.8	32.9	36
LL-2021-H	1	58.61	2.61889	-2.4133	10.3037	0.081175	58	59.6	55.2	60.1
LL-2021-H	1	185.21	3.78719	0.9871	11.0505	0.079732	183.9	186.4	183.4	187.4
LL-2021-H	2	134.51	2.58849	-1.7631	4.857	0.069164	133.8	135.9	133.2	136.6
LL-2021-H	2	184.11	3.36374	1.1712	7.4536	0.004397	183.3	186	183.1	185.4
LL-2021-H	3	159.31	2.9924	2.904	5.3323	1.9e-05	158.7	159.7	158.7	159.9
LL-2021-H	3	163.51	3.13355	-2.6764	5.7974	0.100982	162.4	163.8	161.4	164.1
LL-2021-H	4	5.41	3.55266	-2.4878	5.627	0.103164	5	6.1	3.6	6.7
LL-2021-H	6	213.81	2.70141	3.2348	4.4181	0.005537	212.9	215.6	212.9	215.8
LL-2021-H	7	13.81	3.09446	6.5702	0.966	0.102083	12.8	14.8	12.3	14.8
LL-2021-H	7	116.71	2.64061	-1.2373	-6.3626	0.021632	112.2	117.7	113.4	118.5
LL-2021-H	7	122.21	2.96634	-2.6446	5.0099	0.102301	121.2	123.2	120.7	123.5
LL-2021-H	7	131.61	2.56243	-3.5692	3.6059	0.101421	130.8	132.3	130.3	133
LL-2021-H	7	135.01	2.7405	-3.4593	3.623	0.102857	134.7	136.3	134.3	136.3
LL-2021-H	7	140.11	2.98371	-4.8864	1.6688	0.109045	136.3	144	136.3	144
LL-2021-H	7	148.01	3.20304	-3.6898	3.3391	0.113601	144.3	150.3	144	150.9
LL-2021-H	7	174.41	4.36916	-7.0272	1.9614	0.216473	172.9	176.5	171.8	177
LL-2021-H	7	187.11	2.72747	-3.3723	-2.1365	0.03279	186.6	191.5	181.7	192.4
LL-2021-H	10	25.81	4.00652	-2.8032	5.6669	0.116119	24.2	26.6	23	27
LL-2022-H	1	124.61	2.85342	-0.4224	-6.1308	0.0361	123.9	126.6	122.7	128.2
LL-2022-H	2	104.81	2.65364	3.1735	-2.3864	0.087066	102.9	107	102.7	109.9
LL-2022-H	5	109.91	3.07492	1.0011	-6.112	0.057276	108.4	110.8	107.6	112.3
LL-2022-H	7	37.31	4.00652	-3.8513	-4.2493	0.019791	36.6	37.5	36.2	37.7
LL-2022-H	8	180.21	5.02932	2.8248	-6.4848	0.170592	179.1	181.6	178.7	181.9
LL-2022-H	9	49.51	2.80999	4.5684	-5.6825	0.155019	48.5	51.4	48.5	52.8
LL-2022-T	2	37.31	3.04452	-0.4313	10.9411	0.019414	35.7	38.5	34.8	39.7
LL-2022-T	3	43.71	2.83388	-4.5407	2.269	0.101424	42.9	45.4	41.2	45.7
LL-2022-T	3	72.41	2.93377	-3.6671	5.3788	0.109099	71.3	73.9	70.4	74.7
LL-2022-T	3	84.01	2.56026	-0.9182	7.9343	0.025013	83.5	85.4	82	85.4
LL-2022-T	3	86.11	2.51466	-2.0131	6.2295	0.057053	85.4	87	85.4	88.1
LL-2022-T	3	90.11	2.52117	-2.6932	9.2711	0.094035	89.2	91.5	88.1	92.8
LL-2022-T	3	119.91	2.64278	1.5306	6.5302	0.005489	118.7	121.2	118.6	121.7
LL-2022-T	4	13.61	2.75136	-1.7272	8.2128	0.06454	10.2	15.6	8	17
LL-2022-T	4	82.71	2.65798	0.8659	6.2458	0.022904	79	83.4	75.1	83.7
LL-2022-T	7	193.91	5.30293	5.727	2.2032	0.092752	192.8	195.6	192.6	196.1
LL-2022-T	9	4.91	2.96851	-2.24	5.5851	0.081023	1.6	5.8	0	5.6
LL-2022-T	9	10.31	3.00109	-4.0793	2.1516	0.0956	9.6	10.8	8	10.9
LL-2022-T	10	71.61	2.59283	2.6696	7.4369	0.010595	70.6	71.8	70.6	71.9
LL-2022-T	10	179.41	3.33333	0.4548	6.7564	0.013003	176.8	180.4	175.1	180.1
LL-AV	1	22.11	3.038	3.2309	0.3804	0.080693	21	22.6	20.9	23
LL-AV	2	70.71	2.8013	1.2414	4.5239	0.004044	69.7	72	69.7	72.5
LL-AV	4	11.61	2.7709	-1.3067	2.9926	0.077095	9	14.3	8.7	15.7
LL-AV	5	64.71	1.85451	2.5086	0.4645	0.028595	64.7	66.3	62.7	68.8
LL-AV	8	140.01	2.94897	-2.5775	1.2883	0.100849	138.5	141	137.3	142
LL-AV	10	25.81	3.48534	-1.4111	3.7335	0.09114	23	26.6	23	27.1
LW-2021-H	4	149.11	3.00977	-0.3041	0.0413	0.079595	145.6	151.8	143.7	151.8
LW-2021-H	4	155.21	3.1683	-0.3327	0.1316	0.107123	153.2	156.4	153.2	157.4
LW-2021-H	5	73.71	3.89794	0.2497	-0.3037	0.125965	71.3	74.4	70	74.4
LW-2021-H	5	75.01	4.15852	0.2754	-0.2825	0.137038	74.4	76.4	74.4	76.4
LW-2021-H	5	81.81	5.07709	0.2297	-0.3834	0.145827	81	83.8	79.7	83.8
LW-2021-H	5	86.81	3.71118	0.2389	-0.3026	0.120356	86.4	90	85.2	90
LW-2021-H	5	90.71	3.481	0.2771	-0.2093	0.107874	90	91.8	90	92
LW-2021-H	8	168.91	2.59718	-0.2238	0.4131	0.117185	166.3	170.9	165	171.3
LW-2021-H	9	171.21	3.46797	-0.3064	0.1229	0.106465	171	171.6	169.8	172
LW-2021-H	9	177.91	2.74267	-0.1601	0.307	0.081953	177.7	179.5	177.4	181.1
LW-2022-H	4	149.11	2.8165	-0.1906	0.185	0.098282	147.2	149.8	146.4	150.5
LW-2022-H	4	151.81	2.74484	-0.1999	0.1491	0.092724	150.9	155.2	150.5	155.2
LW-2022-H	5	3.41	2.519	-0.153	-0.2207	0.002655	0	4.1	0	4.1
LW-2022-H	9	4.91	4.34528	0.1679	0.3349	0.00165	3.4	7.3	2.3	5.8
LW-2022-T	4	145.71	2.85342	0.0547	0.4929	0.07609	143.2	149.4	142.2	149.3
LW-2022-T	4	170.61	3.0076	-0.511	0.2937	0.259475	168.7	173.7	166.8	174.6
LW-2022-T	6	94.01	2.99674	0.2352	-0.4935	0.092197	93.6	97.4	93.4	97.4
LW-2022-T	6	100.21	2.69272	0.1977	-0.5074	0.072958	99.5	101.3	98.5	101.5
LW-AV	3	22.31	3.01411	-0.2308	-0.0906	0.053339	18.7	23	17.3	23.3
LW-AV	4	3.41	2.76004	-0.018	0.2967	0.038335	2.7	4.5	2.2	5
LW-AV	4	129.21	2.63409	-0.1729	0.208	0.128428	123.6	130.6	122.6	131.2
LW-AV	4	145.71	3.1683	-0.0694	0.2747	0.084987	143.5	146.6	144.8	146.4
LW-AV	8	138.31	4.24321	-0.1584	0.3281	0.134831	136.3	139.1	133	138.7
LW-AV	8	140.01	2.53637	-0.0839	0.2356	0.075015	139.3	142	139.3	143.4
LW-AV	8	226.31	4.58198	-0.1218	0.3247	0.152237	225.4	227.2	224.7	227
LW-AV	8	231.11	2.55592	-0.1342	0.2444	0.1117	228.4	232.7	227.7	232.7
LW-AV	9	219.81	2.50597	0.1069	0.2514	0.001399	219.1	220.2	216.1	220.6
LN-2021-H	2	158.91	2.63409	0.1039	0.5844	0.016811	157	162	154.5	164.2
LN-2021-H	2	207.61	2.52769	-0.3746	0.1647	0.07833	206.9	207.9	206.6	208.2
LN-2021-H	4	16.61	2.74919	-0.1758	0.7048	0.062089	14.1	19.8	11.8	22
LN-2021-H	4	91.11	2.74701	0.4416	0.1484	0.056141	90.1	91.8	88.8	92.4
LN-2021-H	7	22.41	3.01846	0.1657	0.5402	0.000824	21.4	22.4	20.7	22.4
LN-2021-H	7	198.01	4.21715	-0.3511	0.7107	0.146739	197.8	198.9	197.6	199.8
LN-2021-H	7	203.01	4.13029	-0.425	0.7715	0.253287	202	203.5	202	204
LN-2021-H	7	210.81	5.36374	-0.6601	0.476	0.30968	208.3	212.4	207.3	213.6
LN-2021-H	8	21.91	2.2671	-0.3919	0.2837	0.086774	21.1	23.1	20.3	23.3
LN-2021-H	10	78.01	3.07492	-0.1593	0.5809	0.066991	77.4	84	77.4	82.4
LN-2021-H	10	133.01	3.05103	0.1365	0.6431	0.0156	132.3	133.6	131	133.7
LN-2021-H	10	134.31	2.8317	-0.0569	0.5702	0.046053	133.7	135	133.7	135
LN-2021-H	10	135.71	2.7405	0.1192	0.6108	0.013368	135	138.1	135	137.8
LN-2022-H	3	175.01	3.76547	0.5095	0.5465	0.010578	174.4	176.3	174.5	177.6
LN-2022-H	4	65.51	2.79479	-0.0638	0.6483	0.043405	65.1	69.4	65.1	67.9
LN-2022-H	7	59.71	2.95983	0.4029	0.2283	0.032263	59.6	61.4	57.4	63.1
LN-2022-H	7	96.41	3.86971	-0.5796	0.3304	0.148442	94.5	96.6	93.8	96.9
LN-2022-H	8	164.91	2.50163	0.114	0.6927	0.021766	162.6	166.9	160.9	168.5
LN-2022-H	10	150.01	3.11835	-0.5008	-0.0359	0.073896	149.1	152.8	147.9	153.8
LN-2022-T	2	193.31	2.51249	-0.3844	-0.534	0.003168	193.3	194.6	192.3	194.8
LN-2022-T	3	164.11	2.54506	-0.437	-0.3348	0.018131	163.5	165	163.5	164.8
LN-2022-T	5	20.41	3.03149	-0.5397	0.4212	0.143689	19.8	22.3	19.8	23.3
LN-2022-T	8	185.61	4.67535	0.087	0.9359	0.023059	183.9	187.8	183	188.3
LN-2022-T	8	228.31	2.84691	-0.3009	0.5876	0.104256	227.1	230.6	226.3	232.2
LN-2022-T	9	169.81	2.99674	-0.3513	0.6641	0.158523	168.9	171.4	168.3	171.8
LN-2022-T	9	232.71	3.44625	0.0662	0.8316	0.030957	232.1	234.8	228.6	234.6
LN-AV	1	6.81	3.30076	0.3326	-0.2909	0.145353	6.2	8.4	5.4	7.8
LN-AV	2	43.41	3.10966	-0.1463	0.5763	0.105685	42.4	45.1	39.2	45.1
LN-AV	2	157.21	3.05972	-0.1607	0.3559	0.093929	155.9	157.9	153.5	157.9
LN-AV	2	159.21	3.51574	-0.1447	0.4259	0.101037	157.9	159.7	157.9	159.9
LN-AV	4	39.71	4.72313	0.3543	0.634	0.001608	38.7	41.8	38.7	43.8
LN-AV	5	36.21	3.29859	0.0114	-0.515	0.024828	35.3	37.9	34.1	39.7
LN-AV	7	46.01	2.83822	0.2963	-0.1241	0.096327	45.4	47.5	44.8	48.4
LN-AV	7	96.41	2.58198	-0.3209	-0.0358	0.059627	94.4	98.4	95.8	99.1
LN-AV	7	203.01	2.60804	-0.3022	0.4138	0.163809	203	204.1	201.9	204.1
LN-AV	7	208.81	2.5798	-0.3668	0.132	0.127496	204.1	211.7	204.1	214.4
LN-AV	8	184.61	4.01086	0.0775	0.5391	0.015284	183.1	186.6	182.2	187.6
LN-AV	9	211.11	2.61021	-0.4073	0.15	0.148454	210.1	213.1	207.7	215.6
FW-2021-H	1	188.41	2.90119	-7.5859	21.3229	0.075649	188.4	188.4	186.4	189.1
FW-2021-H	2	187.21	2.90988	16.9677	-12.7447	0.10503	186.3	189.5	185.8	189
FW-2021-H	7	182.71	2.59283	-16.3334	-1.2882	0.063333	180.5	183.1	179.8	183.1
FW-2021-H	10	168.41	5.2291	23.4949	10.2741	0.081084	167.7	169.3	167.2	170.3
FW-2022-H	1	153.61	2.84908	23.1128	2.8516	0.089851	152.2	155.2	148.6	156.1
FW-2022-H	6	133.31	1.35939	9.0118	-19.4002	0.048943	133.3	138.3	133.3	139.9
FW-2022-H	7	236.91	4.78827	-12.1062	-22.9811	0.001131	236.7	237.6	236.5	238.2
FW-2022-H	7	238.91	3.19001	-5.5257	-22.8715	0.003959	238.2	241.8	238.2	242.9
FW-2022-H	9	11.61	2.50814	14.4338	-5.5849	0.073738	11.1	14	10.9	16.5
FW-2022-H	10	1.71	5.5266	19.836	-23.7548	0.218032	0.7	3.4	0.7	4.2
FW-2022-H	10	9.11	5.71335	22.1536	-18.0265	0.229409	7.2	10.4	8	11.4
FW-2022-H	10	98.91	2.60152	-11.1707	-19.5901	0.001269	97.9	99.2	96	99.9
FW-2022-H	10	139.71	3.69381	-11.2583	-25.952	0.001903	139.5	140	139.3	140.3
FW-2022-T	1	18.41	4.99457	26.4876	-73.711	0.146136	18.1	20.1	17.7	19.5
FW-2022-T	1	50.81	3.557	3.6795	-100.914	0.043913	49.8	51.9	49.4	52.4
FW-2022-T	3	159.31	2.49946	-20.3587	-61.4178	0.006169	158.9	159.8	158.7	160
FW-2022-T	6	14.61	3.65907	-36.2609	-60.8191	0.003764	13.6	15.5	13.3	15
FW-2022-T	6	20.71	2.74484	-39.8992	-59.7041	0.0104	18.6	21.7	17.7	22.4
FW-2022-T	6	138.01	3.09881	51.2486	-69.6493	0.213956	135.6	140.9	133.6	141.9
FW-2022-T	6	145.61	2.85559	57.8366	-22.8277	0.140307	143.1	148.9	141.9	149.5
FW-2022-T	8	238.81	2.60152	-51.3474	-24.2868	0.046089	235.2	241.8	234.6	241.8
FW-2022-T	9	150.71	5.62215	1.5812	-92.1481	0.050598	150.1	151.8	150.1	152.1
FW-2022-T	10	25.81	2.60586	-41.0227	12.5085	0.082639	23	26.4	22.2	27.4
FW-AV	1	19.41	3.14224	25.1074	-14.8383	0.16543	18.1	20.1	18	19.8
FW-AV	1	116.81	2.62324	15.2435	-17.6218	0.101314	116.3	119.5	113.7	119.9
FW-AV	3	154.51	3.29859	31.691	-10.4816	0.200166	152.6	155.8	151.4	157.2
FW-AV	6	55.11	2.68838	18.4562	-20.6498	0.125774	54	58.5	53.4	58.5
FW-AV	6	62.51	3.30293	23.1786	-34.1761	0.524352	60.1	65.9	58.5	68.1
FW-AV	6	125.31	3.30728	12.494	-26.579	0.114033	123.3	126.5	122.3	126.5
FW-AV	6	137.01	3.61346	20.6272	-30.8412	0.212237	134.9	139.8	133.3	141
FW-AV	9	150.71	4.09121	3.6996	-34.9086	0.056064	150.1	151.9	150.1	152.2
FW-AV	9	232.71	2.82953	2.5366	30.1147	0.022948	231.2	234.3	228.6	235.2
FW-AV	10	9.11	2.53637	21.0212	8.569	0.049151	8.5	10.1	7.8	10.1
FW-AV	10	10.81	2.53855	17.8596	5.3985	0.046931	10.1	12.9	10.1	13.9
FW-AV	10	18.21	3.7329	26.2052	15.9293	0.044371	16.3	19.3	15.8	20
FW-AV	10	25.81	3.38111	-20.116	11.2509	0.127493	23	29.6	22.6	26.9
