# Supplementary material for: Quantitative trait locus mapping for important yield traits of a sorghum-sudangrass hybrid using a high-density single nucleotide polymorphism map
Source: Front Plant Sci. 2022 Dec 20;13:1098605. doi: 10.3389/fpls.2022.1098605 (PMC9808045; doi:10.3389/fpls.2022.1098605)
Supplement: Supplementary Table 4 — Phenotype data of Parental. 10.6084/m9.figshare.21667115 [file DataSheet_1.zip › Supplementary Table 3.xls]

## Sheet: Sheet1
Supplementary Table 3 Genes underlying the confidence intervals of the RHF-QTL.
QTL	Trait	Chromosome	Candidate genes	Annotated
qPH-7-1	2021-H	7	No
	2022-T	7	No
	AV	7	No
qPH-7-2	2021-H	7	gene23404	ID=rna34444;Parent=gene23404;Dbxref=GeneID:8084995,Genbank:XM_002443907.2;Name=XM_002443907.2;gbkey=mRNA;gene=LOC8084995;model_evidence=Supporting evidence includes similarity to: 5 ESTs%2C 3 Proteins%2C 43 long SRA reads%2C and 100%25 coverage of the annotated genomic feature by RNAseq alignments%2C including 69 samples with support for all annotated introns;product=uncharacterized LOC8084995;tr…
			gene23405	ID=rna34445;Parent=gene23405;Dbxref=GeneID:8069685,Genbank:XM_002445112.2;Name=XM_002445112.2;gbkey=mRNA;gene=LOC8069685;model_evidence=Supporting evidence includes similarity to: 2 ESTs%2C 4 Proteins%2C 8 long SRA reads%2C and 100%25 coverage of the annotated genomic feature by RNAseq alignments%2C including 60 samples with support for all annotated introns;product=mRNA cap guanine-N7 methyltran…
			gene23473	ID=rna34537;Parent=gene23473;Dbxref=GeneID:8071137,Genbank:XM_002445128.2;Name=XM_002445128.2;gbkey=mRNA;gene=LOC8071137;model_evidence=Supporting evidence includes similarity to: 3 ESTs%2C 4 Proteins%2C 4 long SRA reads%2C and 100%25 coverage of the annotated genomic feature by RNAseq alignments%2C including 69 samples with support for all annotated introns;product=cysteine-rich PDZ-binding prot…
			gene23474	ID=rna34538;Parent=gene23474;Dbxref=GeneID:8085012,Genbank:XM_002445129.2;Name=XM_002445129.2;gbkey=mRNA;gene=LOC8085012;model_evidence=Supporting evidence includes similarity to: 64 ESTs%2C 31 Proteins%2C 1492 long SRA reads%2C and 100%25 coverage of the annotated genomic feature by RNAseq alignments%2C including 64 samples with support for all annotated introns;product=putative aconitate hydrat…
	2022-T	7	No
	AV	7	No
qSD-8-1	SD-2021-H	8	gene26586	ID=rna39401;Parent=gene26586;Dbxref=GeneID:8068849,Genbank:XM_002443324.2;Name=XM_002443324.2;gbkey=mRNA;gene=LOC8068849;model_evidence=Supporting evidence includes similarity to: 34 Proteins%2C 1 long SRA read%2C and 100%25 coverage of the annotated genomic feature by RNAseq alignments%2C including 40 samples with support for all annotated introns;product=transcription factor JAMYB;transcript_id…
			gene26587	ID=rna39403;Parent=gene26587;Dbxref=GeneID:110437481,Genbank:XM_021465928.1;Name=XM_021465928.1;gbkey=mRNA;gene=LOC110437481;model_evidence=Supporting evidence includes similarity to: 3 ESTs%2C and 100%25 coverage of the annotated genomic feature by RNAseq alignments%2C including 37 samples with support for all annotated introns;product=uncharacterized LOC110437481%2C transcript variant X1;transc…
			gene26589	ID=rna39407;Parent=gene26589;Dbxref=GeneID:8068853,Genbank:XM_021446161.1;Name=XM_021446161.1;gbkey=mRNA;gene=LOC8068853;model_evidence=Supporting evidence includes similarity to: 11 ESTs%2C 9 Proteins%2C 62 long SRA reads%2C and 100%25 coverage of the annotated genomic feature by RNAseq alignments%2C including 49 samples with support for all annotated introns;product=psbP domain-containing prote…
			gene26626	ID=rna39471;Parent=gene26626;Dbxref=GeneID:8068092,Genbank:XM_002443342.2;Name=XM_002443342.2;gbkey=mRNA;gene=LOC8068092;model_evidence=Supporting evidence includes similarity to: 1 Protein%2C and 100%25 coverage of the annotated genomic feature by RNAseq alignments;product=aspartic proteinase nepenthesin-1;transcript_id=XM_002443342.2
			gene26627	ID=rna39473;Parent=gene26627;Dbxref=GeneID:8068868,Genbank:XM_021446124.1;Name=XM_021446124.1;gbkey=mRNA;gene=LOC8068868;model_evidence=Supporting evidence includes similarity to: 5 ESTs%2C 75 long SRA reads%2C and 99%25 coverage of the annotated genomic feature by RNAseq alignments%2C including 36 samples with support for all annotated introns;product=probable inactive shikimate kinase like 1%2C…
			gene26628	ID=rna39474;Parent=gene26628;Dbxref=GeneID:110429913,Genbank:XM_021446659.1;Name=XM_021446659.1;gbkey=mRNA;gene=LOC110429913;model_evidence=Supporting evidence includes similarity to: 11 ESTs%2C 11 Proteins%2C 12 long SRA reads%2C and 100%25 coverage of the annotated genomic feature by RNAseq alignments%2C including 69 samples with support for all annotated introns;product=translocon-associated p…
			gene26629	ID=rna39475;Parent=gene26629;Dbxref=GeneID:110429626,Genbank:XM_021445835.1;Name=XM_021445835.1;gbkey=mRNA;gene=LOC110429626;model_evidence=Supporting evidence includes similarity to: 150 ESTs%2C 25 Proteins%2C 1365 long SRA reads%2C and 100%25 coverage of the annotated genomic feature by RNAseq alignments%2C including 69 samples with support for all annotated introns;product=60S ribosomal protei…
	SD-AV	8	gene26587	ID=rna39403;Parent=gene26587;Dbxref=GeneID:110437481,Genbank:XM_021465928.1;Name=XM_021465928.1;gbkey=mRNA;gene=LOC110437481;model_evidence=Supporting evidence includes similarity to: 3 ESTs%2C and 100%25 coverage of the annotated genomic feature by RNAseq alignments%2C including 37 samples with support for all annotated introns;product=uncharacterized LOC110437481%2C transcript variant X1;transc…
			gene26626	ID=rna39471;Parent=gene26626;Dbxref=GeneID:8068092,Genbank:XM_002443342.2;Name=XM_002443342.2;gbkey=mRNA;gene=LOC8068092;model_evidence=Supporting evidence includes similarity to: 1 Protein%2C and 100%25 coverage of the annotated genomic feature by RNAseq alignments;product=aspartic proteinase nepenthesin-1;transcript_id=XM_002443342.2
			gene26627	ID=rna39473;Parent=gene26627;Dbxref=GeneID:8068868,Genbank:XM_021446124.1;Name=XM_021446124.1;gbkey=mRNA;gene=LOC8068868;model_evidence=Supporting evidence includes similarity to: 5 ESTs%2C 75 long SRA reads%2C and 99%25 coverage of the annotated genomic feature by RNAseq alignments%2C including 36 samples with support for all annotated introns;product=probable inactive shikimate kinase like 1%2C…
			gene26628	ID=rna39474;Parent=gene26628;Dbxref=GeneID:110429913,Genbank:XM_021446659.1;Name=XM_021446659.1;gbkey=mRNA;gene=LOC110429913;model_evidence=Supporting evidence includes similarity to: 11 ESTs%2C 11 Proteins%2C 12 long SRA reads%2C and 100%25 coverage of the annotated genomic feature by RNAseq alignments%2C including 69 samples with support for all annotated introns;product=translocon-associated p…
			gene26629	ID=rna39475;Parent=gene26629;Dbxref=GeneID:110429626,Genbank:XM_021445835.1;Name=XM_021445835.1;gbkey=mRNA;gene=LOC110429626;model_evidence=Supporting evidence includes similarity to: 150 ESTs%2C 25 Proteins%2C 1365 long SRA reads%2C and 100%25 coverage of the annotated genomic feature by RNAseq alignments%2C including 69 samples with support for all annotated introns;product=60S ribosomal protei…
qSD-8-2	2021-H	8	No
	AV	8	No
qSD-8-3	2021-H	8	gene26624	ID=rna39465;Parent=gene26624;Dbxref=GeneID:8068867,Genbank:XM_021466234.1;Name=XM_021466234.1;gbkey=mRNA;gene=LOC8068867;model_evidence=Supporting evidence includes similarity to: 12 Proteins%2C 2 long SRA reads%2C and 100%25 coverage of the annotated genomic feature by RNAseq alignments%2C including 6 samples with support for all annotated introns;product=probable LRR receptor-like serine/threon…
			gene26628	ID=rna39474;Parent=gene26628;Dbxref=GeneID:110429913,Genbank:XM_021446659.1;Name=XM_021446659.1;gbkey=mRNA;gene=LOC110429913;model_evidence=Supporting evidence includes similarity to: 11 ESTs%2C 11 Proteins%2C 12 long SRA reads%2C and 100%25 coverage of the annotated genomic feature by RNAseq alignments%2C including 69 samples with support for all annotated introns;product=translocon-associated p…
			gene26629	ID=rna39475;Parent=gene26629;Dbxref=GeneID:110429626,Genbank:XM_021445835.1;Name=XM_021445835.1;gbkey=mRNA;gene=LOC110429626;model_evidence=Supporting evidence includes similarity to: 150 ESTs%2C 25 Proteins%2C 1365 long SRA reads%2C and 100%25 coverage of the annotated genomic feature by RNAseq alignments%2C including 69 samples with support for all annotated introns;product=60S ribosomal protei…
	AV	8	gene26624	ID=rna39465;Parent=gene26624;Dbxref=GeneID:8068867,Genbank:XM_021466234.1;Name=XM_021466234.1;gbkey=mRNA;gene=LOC8068867;model_evidence=Supporting evidence includes similarity to: 12 Proteins%2C 2 long SRA reads%2C and 100%25 coverage of the annotated genomic feature by RNAseq alignments%2C including 6 samples with support for all annotated introns;product=probable LRR receptor-like serine/threon…
			gene26627	ID=rna39473;Parent=gene26627;Dbxref=GeneID:8068868,Genbank:XM_021446124.1;Name=XM_021446124.1;gbkey=mRNA;gene=LOC8068868;model_evidence=Supporting evidence includes similarity to: 5 ESTs%2C 75 long SRA reads%2C and 99%25 coverage of the annotated genomic feature by RNAseq alignments%2C including 36 samples with support for all annotated introns;product=probable inactive shikimate kinase like 1%2C…
			gene26628	ID=rna39474;Parent=gene26628;Dbxref=GeneID:110429913,Genbank:XM_021446659.1;Name=XM_021446659.1;gbkey=mRNA;gene=LOC110429913;model_evidence=Supporting evidence includes similarity to: 11 ESTs%2C 11 Proteins%2C 12 long SRA reads%2C and 100%25 coverage of the annotated genomic feature by RNAseq alignments%2C including 69 samples with support for all annotated introns;product=translocon-associated p…
			gene26629	ID=rna39475;Parent=gene26629;Dbxref=GeneID:110429626,Genbank:XM_021445835.1;Name=XM_021445835.1;gbkey=mRNA;gene=LOC110429626;model_evidence=Supporting evidence includes similarity to: 150 ESTs%2C 25 Proteins%2C 1365 long SRA reads%2C and 100%25 coverage of the annotated genomic feature by RNAseq alignments%2C including 69 samples with support for all annotated introns;product=60S ribosomal protei…
qSD-10-1	2021-H	10	gene32491	ID=rna48370;Parent=gene32491;Dbxref=GeneID:110430894,Genbank:XM_021449073.1;Name=XM_021449073.1;gbkey=mRNA;gene=LOC110430894;model_evidence=Supporting evidence includes similarity to: 9 ESTs%2C 6 Proteins%2C and 100%25 coverage of the annotated genomic feature by RNAseq alignments%2C including 26 samples with support for all annotated introns;product=GDSL esterase/lipase At5g55050-like%2C transcr…
			gene32492	ID=rna48371;Parent=gene32492;Dbxref=GeneID:8069218,Genbank:XM_002437567.2;Name=XM_002437567.2;gbkey=mRNA;gene=LOC8069218;model_evidence=Supporting evidence includes similarity to: 1 Protein%2C and 100%25 coverage of the annotated genomic feature by RNAseq alignments%2C including 14 samples with support for all annotated introns;product=expansin-like A4;transcript_id=XM_002437567.2
	AV	10	NO
qLL-10-1	2021-H	10	gene30787	ID=rna45649;Parent=gene30787;Dbxref=GeneID:8061504,Genbank:XM_021448869.1;Name=XM_021448869.1;gbkey=mRNA;gene=LOC8061504;model_evidence=Supporting evidence includes similarity to: 5 ESTs%2C 8 Proteins%2C and 100%25 coverage of the annotated genomic feature by RNAseq alignments%2C including 47 samples with support for all annotated introns;product=tRNA threonylcarbamoyladenosine dehydratase;transc…
			gene30813	ID=rna45684;Parent=gene30813;Dbxref=GeneID:8065747,Genbank:XM_002436767.2;Name=XM_002436767.2;gbkey=mRNA;gene=LOC8065747;model_evidence=Supporting evidence includes similarity to: 7 Proteins%2C 40 long SRA reads%2C and 100%25 coverage of the annotated genomic feature by RNAseq alignments%2C including 62 samples with support for all annotated introns;product=uncharacterized LOC8065747;transcript_i…
			gene30816	ID=rna45687;Parent=gene30816;Dbxref=GeneID:8061520,Genbank:XM_002438137.2;Name=XM_002438137.2;gbkey=mRNA;gene=LOC8061520;model_evidence=Supporting evidence includes similarity to: 27 Proteins%2C and 100%25 coverage of the annotated genomic feature by RNAseq alignments%2C including 19 samples with support for all annotated introns;product=endoglucanase 17;transcript_id=XM_002438137.2
			gene30817	ID=rna45688;Parent=gene30817;Dbxref=GeneID:8065748,Genbank:XM_002438138.2;Name=XM_002438138.2;gbkey=mRNA;gene=LOC8065748;model_evidence=Supporting evidence includes similarity to: 1 EST%2C 5 Proteins%2C 37 long SRA reads%2C and 100%25 coverage of the annotated genomic feature by RNAseq alignments%2C including 69 samples with support for all annotated introns;product=signal recognition particle 9 …
	AV	10	gene30780	ID=rna45642;Parent=gene30780;Dbxref=GeneID:8065723,Genbank:XM_021449947.1;Name=XM_021449947.1;gbkey=mRNA;gene=LOC8065723;model_evidence=Supporting evidence includes similarity to: 1 EST%2C 1 Protein%2C 2 long SRA reads%2C and 100%25 coverage of the annotated genomic feature by RNAseq alignments%2C including 59 samples with support for all annotated introns;product=pentatricopeptide repeat-contain…
			gene30787	ID=rna45649;Parent=gene30787;Dbxref=GeneID:8061504,Genbank:XM_021448869.1;Name=XM_021448869.1;gbkey=mRNA;gene=LOC8061504;model_evidence=Supporting evidence includes similarity to: 5 ESTs%2C 8 Proteins%2C and 100%25 coverage of the annotated genomic feature by RNAseq alignments%2C including 47 samples with support for all annotated introns;product=tRNA threonylcarbamoyladenosine dehydratase;transc…
			gene30813	ID=rna45684;Parent=gene30813;Dbxref=GeneID:8065747,Genbank:XM_002436767.2;Name=XM_002436767.2;gbkey=mRNA;gene=LOC8065747;model_evidence=Supporting evidence includes similarity to: 7 Proteins%2C 40 long SRA reads%2C and 100%25 coverage of the annotated genomic feature by RNAseq alignments%2C including 62 samples with support for all annotated introns;product=uncharacterized LOC8065747;transcript_i…
			gene30816	ID=rna45687;Parent=gene30816;Dbxref=GeneID:8061520,Genbank:XM_002438137.2;Name=XM_002438137.2;gbkey=mRNA;gene=LOC8061520;model_evidence=Supporting evidence includes similarity to: 27 Proteins%2C and 100%25 coverage of the annotated genomic feature by RNAseq alignments%2C including 19 samples with support for all annotated introns;product=endoglucanase 17;transcript_id=XM_002438137.2
			gene30817	ID=rna45688;Parent=gene30817;Dbxref=GeneID:8065748,Genbank:XM_002438138.2;Name=XM_002438138.2;gbkey=mRNA;gene=LOC8065748;model_evidence=Supporting evidence includes similarity to: 1 EST%2C 5 Proteins%2C 37 long SRA reads%2C and 100%25 coverage of the annotated genomic feature by RNAseq alignments%2C including 69 samples with support for all annotated introns;product=signal recognition particle 9 …
qLW-4-1	2021-H	4	gene15396	ID=rna22612;Parent=gene15396;Dbxref=GeneID:110434768,Genbank:XM_021459495.1;Name=XM_021459495.1;gbkey=mRNA;gene=LOC110434768;model_evidence=Supporting evidence includes similarity to: 1 Protein;product=uncharacterized LOC110434768;transcript_id=XM_021459495.1
			gene15512	ID=rna22788;Parent=gene15512;Dbxref=GeneID:8056667,Genbank:XM_021459296.1;Name=XM_021459296.1;gbkey=mRNA;gene=LOC8056667;model_evidence=Supporting evidence includes similarity to: 1 Protein%2C 4 long SRA reads%2C and 100%25 coverage of the annotated genomic feature by RNAseq alignments%2C including 21 samples with support for all annotated introns;product=riboflavin biosynthesis protein PYRR%2C c…
			gene15516	ID=rna22795;Parent=gene15516;Dbxref=GeneID:8084513,Genbank:XM_021459521.1;Name=XM_021459521.1;gbkey=mRNA;gene=LOC8084513;model_evidence=Supporting evidence includes similarity to: 3 Proteins;product=ATP-dependent DNA helicase PIF1;transcript_id=XM_021459521.1
			gene15523	ID=rna22803;Parent=gene15523;Dbxref=GeneID:8056672,Genbank:XM_021458794.1;Name=XM_021458794.1;gbkey=mRNA;gene=LOC8056672;model_evidence=Supporting evidence includes similarity to: 8 ESTs%2C 5 Proteins%2C 31 long SRA reads%2C and 99%25 coverage of the annotated genomic feature by RNAseq alignments%2C including 62 samples with support for all annotated introns;product=importin beta-like SAD2;transc…
			gene15537	ID=rna22838;Parent=gene15537;Dbxref=GeneID:8056677,Genbank:XM_021459350.1;Name=XM_021459350.1;gbkey=mRNA;gene=LOC8056677;model_evidence=Supporting evidence includes similarity to: 12 ESTs%2C 2 Proteins%2C 7 long SRA reads%2C and 100%25 coverage of the annotated genomic feature by RNAseq alignments%2C including 58 samples with support for all annotated introns;product=uncharacterized LOC8056677%2C…
			gene15538	ID=rna22839;Parent=gene15538;Dbxref=GeneID:8056678,Genbank:XM_002453782.1;Name=XM_002453782.1;gbkey=mRNA;gene=LOC8056678;model_evidence=Supporting evidence includes similarity to: 5 Proteins%2C and 21%25 coverage of the annotated genomic feature by RNAseq alignments;product=putative Peroxidase 48;transcript_id=XM_002453782.1
			gene15539	ID=rna22840;Parent=gene15539;Dbxref=GeneID:8056679,Genbank:XM_002453783.2;Name=XM_002453783.2;gbkey=mRNA;gene=LOC8056679;model_evidence=Supporting evidence includes similarity to: 3 ESTs%2C 4 Proteins%2C 66 long SRA reads%2C and 100%25 coverage of the annotated genomic feature by RNAseq alignments%2C including 65 samples with support for all annotated introns;product=U-box domain-containing prote…
			gene15546	ID=rna22848;Parent=gene15546;Dbxref=GeneID:8056695,Genbank:XM_021458783.1;Name=XM_021458783.1;gbkey=mRNA;gene=LOC8056695;model_evidence=Supporting evidence includes similarity to: 1 Protein%2C and 100%25 coverage of the annotated genomic feature by RNAseq alignments%2C including 19 samples with support for all annotated introns;product=U-box domain-containing protein 73;transcript_id=XM_021458783…
			gene15547	ID=rna22849;Parent=gene15547;Dbxref=GeneID:8084535,Genbank:XM_002453799.2;Name=XM_002453799.2;gbkey=mRNA;gene=LOC8084535;model_evidence=Supporting evidence includes similarity to: 9 Proteins%2C and 100%25 coverage of the annotated genomic feature by RNAseq alignments;product=pectinesterase inhibitor 8;transcript_id=XM_002453799.2
			gene15584	ID=rna22897;Parent=gene15584;Dbxref=GeneID:8059564,Genbank:XM_021460129.1;Name=XM_021460129.1;gbkey=mRNA;gene=LOC8059564;model_evidence=Supporting evidence includes similarity to: 2 ESTs%2C 30 Proteins%2C 9 long SRA reads%2C and 100%25 coverage of the annotated genomic feature by RNAseq alignments%2C including 24 samples with support for all annotated introns;product=probable magnesium transporte…
			gene15585	ID=rna22898;Parent=gene15585;Dbxref=GeneID:8056062,Genbank:XM_002453824.2;Name=XM_002453824.2;gbkey=mRNA;gene=LOC8056062;model_evidence=Supporting evidence includes similarity to: 5 ESTs%2C 18 Proteins%2C 32 long SRA reads%2C and 100%25 coverage of the annotated genomic feature by RNAseq alignments%2C including 65 samples with support for all annotated introns;product=galacturonosyltransferase 8;…
			gene15587	ID=rna22905;Parent=gene15587;Dbxref=GeneID:110434874,Genbank:XM_021459684.1;Name=XM_021459684.1;gbkey=mRNA;gene=LOC110434874;model_evidence=Supporting evidence includes similarity to: 9 ESTs%2C 10 Proteins%2C 24 long SRA reads%2C and 100%25 coverage of the annotated genomic feature by RNAseq alignments%2C including 12 samples with support for all annotated introns;product=ethylene-responsive tran…
	2022-H	4	gene15396	ID=rna22612;Parent=gene15396;Dbxref=GeneID:110434768,Genbank:XM_021459495.1;Name=XM_021459495.1;gbkey=mRNA;gene=LOC110434768;model_evidence=Supporting evidence includes similarity to: 1 Protein;product=uncharacterized LOC110434768;transcript_id=XM_021459495.1
			gene15512	ID=rna22788;Parent=gene15512;Dbxref=GeneID:8056667,Genbank:XM_021459296.1;Name=XM_021459296.1;gbkey=mRNA;gene=LOC8056667;model_evidence=Supporting evidence includes similarity to: 1 Protein%2C 4 long SRA reads%2C and 100%25 coverage of the annotated genomic feature by RNAseq alignments%2C including 21 samples with support for all annotated introns;product=riboflavin biosynthesis protein PYRR%2C c…
			gene15516	ID=rna22795;Parent=gene15516;Dbxref=GeneID:8084513,Genbank:XM_021459521.1;Name=XM_021459521.1;gbkey=mRNA;gene=LOC8084513;model_evidence=Supporting evidence includes similarity to: 3 Proteins;product=ATP-dependent DNA helicase PIF1;transcript_id=XM_021459521.1
			gene15537	ID=rna22838;Parent=gene15537;Dbxref=GeneID:8056677,Genbank:XM_021459350.1;Name=XM_021459350.1;gbkey=mRNA;gene=LOC8056677;model_evidence=Supporting evidence includes similarity to: 12 ESTs%2C 2 Proteins%2C 7 long SRA reads%2C and 100%25 coverage of the annotated genomic feature by RNAseq alignments%2C including 58 samples with support for all annotated introns;product=uncharacterized LOC8056677%2C…
			gene15538	ID=rna22839;Parent=gene15538;Dbxref=GeneID:8056678,Genbank:XM_002453782.1;Name=XM_002453782.1;gbkey=mRNA;gene=LOC8056678;model_evidence=Supporting evidence includes similarity to: 5 Proteins%2C and 21%25 coverage of the annotated genomic feature by RNAseq alignments;product=putative Peroxidase 48;transcript_id=XM_002453782.1
			gene15539	ID=rna22840;Parent=gene15539;Dbxref=GeneID:8056679,Genbank:XM_002453783.2;Name=XM_002453783.2;gbkey=mRNA;gene=LOC8056679;model_evidence=Supporting evidence includes similarity to: 3 ESTs%2C 4 Proteins%2C 66 long SRA reads%2C and 100%25 coverage of the annotated genomic feature by RNAseq alignments%2C including 65 samples with support for all annotated introns;product=U-box domain-containing prote…
			gene15546	ID=rna22848;Parent=gene15546;Dbxref=GeneID:8056695,Genbank:XM_021458783.1;Name=XM_021458783.1;gbkey=mRNA;gene=LOC8056695;model_evidence=Supporting evidence includes similarity to: 1 Protein%2C and 100%25 coverage of the annotated genomic feature by RNAseq alignments%2C including 19 samples with support for all annotated introns;product=U-box domain-containing protein 73;transcript_id=XM_021458783…
			gene15547	ID=rna22849;Parent=gene15547;Dbxref=GeneID:8084535,Genbank:XM_002453799.2;Name=XM_002453799.2;gbkey=mRNA;gene=LOC8084535;model_evidence=Supporting evidence includes similarity to: 9 Proteins%2C and 100%25 coverage of the annotated genomic feature by RNAseq alignments;product=pectinesterase inhibitor 8;transcript_id=XM_002453799.2
			gene15584	ID=rna22897;Parent=gene15584;Dbxref=GeneID:8059564,Genbank:XM_021460129.1;Name=XM_021460129.1;gbkey=mRNA;gene=LOC8059564;model_evidence=Supporting evidence includes similarity to: 2 ESTs%2C 30 Proteins%2C 9 long SRA reads%2C and 100%25 coverage of the annotated genomic feature by RNAseq alignments%2C including 24 samples with support for all annotated introns;product=probable magnesium transporte…
qLW-4-3	2022-T	4	gene15512	ID=rna22788;Parent=gene15512;Dbxref=GeneID:8056667,Genbank:XM_021459296.1;Name=XM_021459296.1;gbkey=mRNA;gene=LOC8056667;model_evidence=Supporting evidence includes similarity to: 1 Protein%2C 4 long SRA reads%2C and 100%25 coverage of the annotated genomic feature by RNAseq alignments%2C including 21 samples with support for all annotated introns;product=riboflavin biosynthesis protein PYRR%2C c…
			gene15516	ID=rna22795;Parent=gene15516;Dbxref=GeneID:8084513,Genbank:XM_021459521.1;Name=XM_021459521.1;gbkey=mRNA;gene=LOC8084513;model_evidence=Supporting evidence includes similarity to: 3 Proteins;product=ATP-dependent DNA helicase PIF1;transcript_id=XM_021459521.1
			gene15523	ID=rna22803;Parent=gene15523;Dbxref=GeneID:8056672,Genbank:XM_021458794.1;Name=XM_021458794.1;gbkey=mRNA;gene=LOC8056672;model_evidence=Supporting evidence includes similarity to: 8 ESTs%2C 5 Proteins%2C 31 long SRA reads%2C and 99%25 coverage of the annotated genomic feature by RNAseq alignments%2C including 62 samples with support for all annotated introns;product=importin beta-like SAD2;transc…
			gene15537	ID=rna22838;Parent=gene15537;Dbxref=GeneID:8056677,Genbank:XM_021459350.1;Name=XM_021459350.1;gbkey=mRNA;gene=LOC8056677;model_evidence=Supporting evidence includes similarity to: 12 ESTs%2C 2 Proteins%2C 7 long SRA reads%2C and 100%25 coverage of the annotated genomic feature by RNAseq alignments%2C including 58 samples with support for all annotated introns;product=uncharacterized LOC8056677%2C…
			gene15538	ID=rna22839;Parent=gene15538;Dbxref=GeneID:8056678,Genbank:XM_002453782.1;Name=XM_002453782.1;gbkey=mRNA;gene=LOC8056678;model_evidence=Supporting evidence includes similarity to: 5 Proteins%2C and 21%25 coverage of the annotated genomic feature by RNAseq alignments;product=putative Peroxidase 48;transcript_id=XM_002453782.1
			gene15539	ID=rna22840;Parent=gene15539;Dbxref=GeneID:8056679,Genbank:XM_002453783.2;Name=XM_002453783.2;gbkey=mRNA;gene=LOC8056679;model_evidence=Supporting evidence includes similarity to: 3 ESTs%2C 4 Proteins%2C 66 long SRA reads%2C and 100%25 coverage of the annotated genomic feature by RNAseq alignments%2C including 65 samples with support for all annotated introns;product=U-box domain-containing prote…
			gene15584	ID=rna22897;Parent=gene15584;Dbxref=GeneID:8059564,Genbank:XM_021460129.1;Name=XM_021460129.1;gbkey=mRNA;gene=LOC8059564;model_evidence=Supporting evidence includes similarity to: 2 ESTs%2C 30 Proteins%2C 9 long SRA reads%2C and 100%25 coverage of the annotated genomic feature by RNAseq alignments%2C including 24 samples with support for all annotated introns;product=probable magnesium transporte…
			gene15587	ID=rna22905;Parent=gene15587;Dbxref=GeneID:110434874,Genbank:XM_021459684.1;Name=XM_021459684.1;gbkey=mRNA;gene=LOC110434874;model_evidence=Supporting evidence includes similarity to: 9 ESTs%2C 10 Proteins%2C 24 long SRA reads%2C and 100%25 coverage of the annotated genomic feature by RNAseq alignments%2C including 12 samples with support for all annotated introns;product=ethylene-responsive tran…
	AV	4	No
qLN-7-2	LN-2021-H	7	gene24753	ID=rna36741;Parent=gene24753;Dbxref=GeneID:8060915,Genbank:XM_002445733.1;Name=XM_002445733.1;gbkey=mRNA;gene=LOC8060915;model_evidence=Supporting evidence includes similarity to: 8 Proteins;product=putative disease resistance RPP13-like protein 3;transcript_id=XM_002445733.1
			gene24754	ID=rna36742;Parent=gene24754;Dbxref=GeneID:8060576,Genbank:XM_021465728.1;Name=XM_021465728.1;gbkey=mRNA;gene=LOC8060576;model_evidence=Supporting evidence includes similarity to: 18 Proteins%2C and 56%25 coverage of the annotated genomic feature by RNAseq alignments;product=putative disease resistance RPP13-like protein 3;transcript_id=XM_021465728.1
	AV	7	gene23380	ID=rna34416;Parent=gene23380;Dbxref=GeneID:8080897,Genbank:XM_002445100.2;Name=XM_002445100.2;gbkey=mRNA;gene=LOC8080897;model_evidence=Supporting evidence includes similarity to: 4 Proteins;product=uncharacterized LOC8080897;transcript_id=XM_002445100.2
			gene23381	ID=rna34417;Parent=gene23381;Dbxref=GeneID:8080898,Genbank:XM_002445101.2;Name=XM_002445101.2;gbkey=mRNA;gene=LOC8080898;model_evidence=Supporting evidence includes similarity to: 5 Proteins%2C 17 long SRA reads%2C and 100%25 coverage of the annotated genomic feature by RNAseq alignments%2C including 29 samples with support for all annotated introns;product=DNA polymerase I A%2C chloroplastic;tra…
			gene24753	ID=rna36741;Parent=gene24753;Dbxref=GeneID:8060915,Genbank:XM_002445733.1;Name=XM_002445733.1;gbkey=mRNA;gene=LOC8060915;model_evidence=Supporting evidence includes similarity to: 8 Proteins;product=putative disease resistance RPP13-like protein 3;transcript_id=XM_002445733.1
			gene24754	ID=rna36742;Parent=gene24754;Dbxref=GeneID:8060576,Genbank:XM_021465728.1;Name=XM_021465728.1;gbkey=mRNA;gene=LOC8060576;model_evidence=Supporting evidence includes similarity to: 18 Proteins%2C and 56%25 coverage of the annotated genomic feature by RNAseq alignments;product=putative disease resistance RPP13-like protein 3;transcript_id=XM_021465728.1
qLN-7-3	2021-H	7	No
	AV	7	gene23380	ID=rna34416;Parent=gene23380;Dbxref=GeneID:8080897,Genbank:XM_002445100.2;Name=XM_002445100.2;gbkey=mRNA;gene=LOC8080897;model_evidence=Supporting evidence includes similarity to: 4 Proteins;product=uncharacterized LOC8080897;transcript_id=XM_002445100.2
			gene23381	ID=rna34417;Parent=gene23381;Dbxref=GeneID:8080898,Genbank:XM_002445101.2;Name=XM_002445101.2;gbkey=mRNA;gene=LOC8080898;model_evidence=Supporting evidence includes similarity to: 5 Proteins%2C 17 long SRA reads%2C and 100%25 coverage of the annotated genomic feature by RNAseq alignments%2C including 29 samples with support for all annotated introns;product=DNA polymerase I A%2C chloroplastic;tra…
			gene24523	ID=rna36387;Parent=gene24523;Dbxref=GeneID:8054823,Genbank:XM_021464343.1;Name=XM_021464343.1;gbkey=mRNA;gene=LOC8054823;model_evidence=Supporting evidence includes similarity to: 8 ESTs%2C 10 Proteins%2C 27 long SRA reads%2C and 100%25 coverage of the annotated genomic feature by RNAseq alignments%2C including 63 samples with support for all annotated introns;product=mediator of RNA polymerase I…
qLN-7-4	LN-2021-H	7	No
	AV	7	No
qFW-1-1	FW-2022-T	1	gene5109	ID=rna7384;Parent=gene5109;Dbxref=GeneID:8085523,Genbank:XM_021451702.1;Name=XM_021451702.1;gbkey=mRNA;gene=LOC8085523;model_evidence=Supporting evidence includes similarity to: 3 ESTs%2C 1 Protein%2C and 100%25 coverage of the annotated genomic feature by RNAseq alignments%2C including 28 samples with support for all annotated introns;product=protein NPGR2%2C transcript variant X2;transcript_id=…
	FW-AV	1	gene4775	ID=rna6903;Parent=gene4775;Dbxref=GeneID:8057645,Genbank:XM_002468323.2;Name=XM_002468323.2;gbkey=mRNA;gene=LOC8057645;model_evidence=Supporting evidence includes similarity to: 1 EST%2C 4 Proteins%2C 1 long SRA read%2C and 100%25 coverage of the annotated genomic feature by RNAseq alignments%2C including 71 samples with support for all annotated introns;product=protein EMBRYO DEFECTIVE 514;trans…
			gene4776	ID=rna6904;Parent=gene4776;Dbxref=GeneID:8057646,Genbank:XM_002465693.2;Name=XM_002465693.2;gbkey=mRNA;gene=LOC8057646;model_evidence=Supporting evidence includes similarity to: 2 ESTs%2C 7 Proteins%2C 259 long SRA reads%2C and 100%25 coverage of the annotated genomic feature by RNAseq alignments%2C including 69 samples with support for all annotated introns;product=protein CutA 1%2C chloroplasti…
			gene4894	ID=rna7088;Parent=gene4894;Dbxref=GeneID:8059816,Genbank:XM_002468384.2;Name=XM_002468384.2;gbkey=mRNA;gene=LOC8059816;model_evidence=Supporting evidence includes similarity to: 2 ESTs%2C 38 Proteins%2C 2 long SRA reads%2C and 100%25 coverage of the annotated genomic feature by RNAseq alignments%2C including 25 samples with support for all annotated introns;product=probable mannan synthase 4;tran…
			gene5109	ID=rna7384;Parent=gene5109;Dbxref=GeneID:8085523,Genbank:XM_021451702.1;Name=XM_021451702.1;gbkey=mRNA;gene=LOC8085523;model_evidence=Supporting evidence includes similarity to: 3 ESTs%2C 1 Protein%2C and 100%25 coverage of the annotated genomic feature by RNAseq alignments%2C including 28 samples with support for all annotated introns;product=protein NPGR2%2C transcript variant X2;transcript_id=…
qFW-6-1	FW-2022-T	6	gene20141	ID=rna29584;Parent=gene20141;Dbxref=GeneID:8066000,Genbank:XM_021463169.1;Name=XM_021463169.1;gbkey=mRNA;gene=LOC8066000;model_evidence=Supporting evidence includes similarity to: 3 Proteins%2C and 100%25 coverage of the annotated genomic feature by RNAseq alignments%2C including 11 samples with support for all annotated introns;product=polycomb group protein EMBRYONIC FLOWER 2%2C transcript vari…
	FW-AV	6	gene20141	ID=rna29584;Parent=gene20141;Dbxref=GeneID:8066000,Genbank:XM_021463169.1;Name=XM_021463169.1;gbkey=mRNA;gene=LOC8066000;model_evidence=Supporting evidence includes similarity to: 3 Proteins%2C and 100%25 coverage of the annotated genomic feature by RNAseq alignments%2C including 11 samples with support for all annotated introns;product=polycomb group protein EMBRYONIC FLOWER 2%2C transcript vari…
qFW-9-1	FW-2022-T	9	gene27834	ID=rna41247;Parent=gene27834;Dbxref=GeneID:8080966,Genbank:XM_002440673.2;Name=XM_002440673.2;gbkey=mRNA;gene=LOC8080966;model_evidence=Supporting evidence includes similarity to: 18 ESTs%2C 14 Proteins%2C 493 long SRA reads%2C and 100%25 coverage of the annotated genomic feature by RNAseq alignments%2C including 64 samples with support for all annotated introns;product=heat shock 70 kDa protein …
	FW-AV	6	gene27834	ID=rna41247;Parent=gene27834;Dbxref=GeneID:8080966,Genbank:XM_002440673.2;Name=XM_002440673.2;gbkey=mRNA;gene=LOC8080966;model_evidence=Supporting evidence includes similarity to: 18 ESTs%2C 14 Proteins%2C 493 long SRA reads%2C and 100%25 coverage of the annotated genomic feature by RNAseq alignments%2C including 64 samples with support for all annotated introns;product=heat shock 70 kDa protein …
qFW-10-3	FW-2022-H	10	gene31516	ID=rna46863;Parent=gene31516;Dbxref=GeneID:110431167,Genbank:XM_021449884.1;Name=XM_021449884.1;gbkey=mRNA;gene=LOC110431167;model_evidence=Supporting evidence includes similarity to: 98%25 coverage of the annotated genomic feature by RNAseq alignments%2C including 2 samples with support for all annotated introns;product=uncharacterized LOC110431167;transcript_id=XM_021449884.1
			gene31524	ID=rna46875;Parent=gene31524;Dbxref=GeneID:8061987,Genbank:XM_021448976.1;Name=XM_021448976.1;gbkey=mRNA;gene=LOC8061987;model_evidence=Supporting evidence includes similarity to: 1 EST%2C 19 Proteins%2C and 100%25 coverage of the annotated genomic feature by RNAseq alignments%2C including 31 samples with support for all annotated introns;product=cytochrome P450 711A1%2C transcript variant X2;tra…
			gene31525	ID=rna46876;Parent=gene31525;Dbxref=GeneID:8076732,Genbank:XM_002437125.2;Name=XM_002437125.2;gbkey=mRNA;gene=LOC8076732;model_evidence=Supporting evidence includes similarity to: 1 Protein%2C and 83%25 coverage of the annotated genomic feature by RNAseq alignments;product=uncharacterized LOC8076732;transcript_id=XM_002437125.2
			gene31541	ID=rna46898;Parent=gene31541;Dbxref=GeneID:8061994,Genbank:XM_002438548.2;Name=XM_002438548.2;gbkey=mRNA;gene=LOC8061994;model_evidence=Supporting evidence includes similarity to: 10 ESTs%2C 4 Proteins%2C 14 long SRA reads%2C and 100%25 coverage of the annotated genomic feature by RNAseq alignments;product=tyrosine N-monooxygenase-like;transcript_id=XM_002438548.2
	FW-AV	10	gene31524	ID=rna46875;Parent=gene31524;Dbxref=GeneID:8061987,Genbank:XM_021448976.1;Name=XM_021448976.1;gbkey=mRNA;gene=LOC8061987;model_evidence=Supporting evidence includes similarity to: 1 EST%2C 19 Proteins%2C and 100%25 coverage of the annotated genomic feature by RNAseq alignments%2C including 31 samples with support for all annotated introns;product=cytochrome P450 711A1%2C transcript variant X2;tra…
			gene31525	ID=rna46876;Parent=gene31525;Dbxref=GeneID:8076732,Genbank:XM_002437125.2;Name=XM_002437125.2;gbkey=mRNA;gene=LOC8076732;model_evidence=Supporting evidence includes similarity to: 1 Protein%2C and 83%25 coverage of the annotated genomic feature by RNAseq alignments;product=uncharacterized LOC8076732;transcript_id=XM_002437125.2
qFW-10-4	FW-2022-T	10	gene30780	ID=rna45642;Parent=gene30780;Dbxref=GeneID:8065723,Genbank:XM_021449947.1;Name=XM_021449947.1;gbkey=mRNA;gene=LOC8065723;model_evidence=Supporting evidence includes similarity to: 1 EST%2C 1 Protein%2C 2 long SRA reads%2C and 100%25 coverage of the annotated genomic feature by RNAseq alignments%2C including 59 samples with support for all annotated introns;product=pentatricopeptide repeat-contain…
			gene30787	ID=rna45649;Parent=gene30787;Dbxref=GeneID:8061504,Genbank:XM_021448869.1;Name=XM_021448869.1;gbkey=mRNA;gene=LOC8061504;model_evidence=Supporting evidence includes similarity to: 5 ESTs%2C 8 Proteins%2C and 100%25 coverage of the annotated genomic feature by RNAseq alignments%2C including 47 samples with support for all annotated introns;product=tRNA threonylcarbamoyladenosine dehydratase;transc…
			gene30813	ID=rna45684;Parent=gene30813;Dbxref=GeneID:8065747,Genbank:XM_002436767.2;Name=XM_002436767.2;gbkey=mRNA;gene=LOC8065747;model_evidence=Supporting evidence includes similarity to: 7 Proteins%2C 40 long SRA reads%2C and 100%25 coverage of the annotated genomic feature by RNAseq alignments%2C including 62 samples with support for all annotated introns;product=uncharacterized LOC8065747;transcript_i…
			gene30816	ID=rna45687;Parent=gene30816;Dbxref=GeneID:8061520,Genbank:XM_002438137.2;Name=XM_002438137.2;gbkey=mRNA;gene=LOC8061520;model_evidence=Supporting evidence includes similarity to: 27 Proteins%2C and 100%25 coverage of the annotated genomic feature by RNAseq alignments%2C including 19 samples with support for all annotated introns;product=endoglucanase 17;transcript_id=XM_002438137.2
			gene30817	ID=rna45688;Parent=gene30817;Dbxref=GeneID:8065748,Genbank:XM_002438138.2;Name=XM_002438138.2;gbkey=mRNA;gene=LOC8065748;model_evidence=Supporting evidence includes similarity to: 1 EST%2C 5 Proteins%2C 37 long SRA reads%2C and 100%25 coverage of the annotated genomic feature by RNAseq alignments%2C including 69 samples with support for all annotated introns;product=signal recognition particle 9 …
	FW-AV	10	gene30787	ID=rna45649;Parent=gene30787;Dbxref=GeneID:8061504,Genbank:XM_021448869.1;Name=XM_021448869.1;gbkey=mRNA;gene=LOC8061504;model_evidence=Supporting evidence includes similarity to: 5 ESTs%2C 8 Proteins%2C and 100%25 coverage of the annotated genomic feature by RNAseq alignments%2C including 47 samples with support for all annotated introns;product=tRNA threonylcarbamoyladenosine dehydratase;transc…
			gene30813	ID=rna45684;Parent=gene30813;Dbxref=GeneID:8065747,Genbank:XM_002436767.2;Name=XM_002436767.2;gbkey=mRNA;gene=LOC8065747;model_evidence=Supporting evidence includes similarity to: 7 Proteins%2C 40 long SRA reads%2C and 100%25 coverage of the annotated genomic feature by RNAseq alignments%2C including 62 samples with support for all annotated introns;product=uncharacterized LOC8065747;transcript_i…
			gene30816	ID=rna45687;Parent=gene30816;Dbxref=GeneID:8061520,Genbank:XM_002438137.2;Name=XM_002438137.2;gbkey=mRNA;gene=LOC8061520;model_evidence=Supporting evidence includes similarity to: 27 Proteins%2C and 100%25 coverage of the annotated genomic feature by RNAseq alignments%2C including 19 samples with support for all annotated introns;product=endoglucanase 17;transcript_id=XM_002438137.2
			gene30817	ID=rna45688;Parent=gene30817;Dbxref=GeneID:8065748,Genbank:XM_002438138.2;Name=XM_002438138.2;gbkey=mRNA;gene=LOC8065748;model_evidence=Supporting evidence includes similarity to: 1 EST%2C 5 Proteins%2C 37 long SRA reads%2C and 100%25 coverage of the annotated genomic feature by RNAseq alignments%2C including 69 samples with support for all annotated introns;product=signal recognition particle 9 …
